# Supplementary material for: 1,2-Bis[5-(2,2′-dicyano­vinyl)-2-n-pentyl-3-thien­yl]-3,3,4,4,5,5-hexa­fluoro­cyclo­pent-1-ene: a new photochromic diaryl­ethene compound
Source: Acta Crystallogr Sect E Struct Rep Online. 2008 Jan 25;64(Pt 2):o517. doi: 10.1107/S160053680800202X (PMC2960348; doi:10.1107/S160053680800202X)
Supplement: Supplementary file 1 [file e-64-0o517-sup1.cif]

##############################################################################
###                                                                        ###
###        Electronic paper (Acta Crystallographica Section E)             ###
###                                                                        ###
##############################################################################
#                                                                            #
# This CIF contains the data in a paper accepted for publication in Acta     #
# Crystallographica Section E. It conforms to the requirements of Notes      #
# for Authors for Section E, and has been peer reviewed under the auspices   #
# of the IUCr Commission on Journals.                                        #
#                                                                            #
# Full details of the Crystallographic Information File format               #
# are given in the paper "The Crystallographic Information File (CIF):       #
# a New Standard Archive File for Crystallography" by S. R. Hall, F. H.      #
# Allen and I. D. Brown [Acta Cryst. (1991), A47, 655-685].                  #
#                                                                            #
# The current version of the core CIF dictionary is obtainable from          #
# ftp://ftp.iucr.org/pub/cif_core.dic. The current version number is 2.1.    #
#                                                                            #
# Software is freely available for graphical display of the structure(s) in  #
# this CIF.  For information consult the CIF home page http://www.iucr.org/  #
# cif/home.html                                                              #
#                                                                            #
##############################################################################
                                             
data_I
_audit_creation_method     SHELXL-97
_chemical_name_systematic
;
1,2-Bis[5-(2,2'-dicyanovinyl)-2-n-pentyl-3-thienyl]-3,3,4,4,5,5-
hexafluorocyclopent-1-ene
;
_chemical_name_common     ?
_chemical_formula_moiety     'C31 H26 F6 N4 S2'
_chemical_formula_sum     'C31 H26 F6 N4 S2'
_chemical_formula_iupac     'C31 H26 F6 N4 S2'
_chemical_formula_weight     632.68
_chemical_melting_point     '404.2'
_symmetry_cell_setting     Triclinic
_symmetry_space_group_name_H-M     'P -1'
_symmetry_space_group_name_Hall     '-p 1'
loop_
    _symmetry_equiv_pos_as_xyz
    'x, y, z'
    '-x, -y, -z'
_cell_length_a     9.2500(12)
_cell_length_b     12.3670(16)
_cell_length_c     15.596(2)
_cell_angle_alpha     67.730(2)
_cell_angle_beta     85.482(2)
_cell_angle_gamma     72.804(2)
_cell_volume     1576.1(4)
_cell_formula_units_Z     2
_cell_measurement_reflns_used     2550
_cell_measurement_theta_min     2.51
_cell_measurement_theta_max     21.80
_cell_measurement_temperature     291(2)
_exptl_crystal_description     block
_exptl_crystal_colour     colourless
_exptl_crystal_size_max     0.29
_exptl_crystal_size_mid     0.21
_exptl_crystal_size_min     0.16
_exptl_crystal_density_diffrn     1.333
_exptl_crystal_density_meas     ?
_exptl_crystal_density_method     'not measured'
_exptl_crystal_F_000     652
_exptl_absorpt_coefficient_mu     0.231
_exptl_absorpt_correction_type     multi-scan
_exptl_absorpt_process_details     '(SADABS; Sheldrick, 1996)'
_exptl_absorpt_correction_T_min     0.9321
_exptl_absorpt_correction_T_max     0.9628
_exptl_special_details
;
The structure of (Ia) was confirmed by melting point, NMR, MS,
IR, elemental analysis.
(m.p.: 404.2 K).
^1^H NMR (400 MHz, CDCl~3~):
\d 0.87 (t, 6H, J=7.0 Hz), \d 1.23 (m, 4H),
\d 1.43 (m, 4H), \d 2.34 (t, 4H, J=7.8 Hz),
\d 7.64 (s, 2H), \d 7.79 (s, 2H).
^13^C NMR (100 MHz,CDCl~3~):
\d 113.82, 22.24, 29.91, 30.82, 31.34, 79.87, 112.47,
113.15, 125.31, 133.80, 137.42, 149.55, 159.50.
MS m/z (M^+^) 631.0 (-H).
IR (KBr, cm^-1^): 746, 929, 1139, 1276, 1436, 1575,
2225, 2931.
Anal. Calcd for C~31~H~26~F~6~N~4~S~2~ (%): Calcd C, 58.85;
H, 4.14; N, 8.86. Found C, 58.92; H, 3.72; N, 8.53.
;
_diffrn_ambient_temperature     291(2)
_diffrn_radiation_type     MoK\a
_diffrn_radiation_wavelength     0.71073
_diffrn_radiation_source     'fine-focus sealed tube'
_diffrn_radiation_monochromator     graphite
_diffrn_measurement_device_type     'Bruker SMART APEXII CCD area-detector'
_diffrn_measurement_method     '\f and \w'
_diffrn_detector_area_resol_mean     ?
_diffrn_reflns_number     12153
_diffrn_reflns_av_R_equivalents     0.0261
_diffrn_reflns_av_sigmaI/netI     0.0410
_diffrn_reflns_theta_min     2.51
_diffrn_reflns_theta_max     25.50
_diffrn_reflns_theta_full     25.50
_diffrn_measured_fraction_theta_max     0.995
_diffrn_measured_fraction_theta_full     0.995
_diffrn_reflns_limit_h_min     -11
_diffrn_reflns_limit_h_max     11
_diffrn_reflns_limit_k_min     -14
_diffrn_reflns_limit_k_max     14
_diffrn_reflns_limit_l_min     -18
_diffrn_reflns_limit_l_max     18
_diffrn_standards_number     0
_diffrn_standards_interval_count     0
_diffrn_standards_interval_time     0
_diffrn_standards_decay_%     ?
_refine_special_details
;
 Refinement of F^2^ against ALL reflections.  The weighted R-factor wR and
 goodness of fit S are based on F^2^, conventional R-factors R are based
 on F, with F set to zero for negative F^2^. The threshold expression of
 F^2^ > 2sigma(F^2^) is used only for calculating R-factors(gt) etc. and is
 not relevant to the choice of reflections for refinement.  R-factors based
 on F^2^ are statistically about twice as large as those based on F, and R-
 factors based on ALL data will be even larger.
;
_reflns_number_total     5828
_reflns_number_gt     3782
_reflns_threshold_expression     I>2s\(I)
_refine_ls_structure_factor_coef     Fsqd
_refine_ls_matrix_type     full
_refine_ls_R_factor_all     0.0816
_refine_ls_R_factor_gt     0.0493
_refine_ls_wR_factor_gt     0.1214
_refine_ls_wR_factor_ref     0.1422
_refine_ls_goodness_of_fit_ref     1.033
_refine_ls_restrained_S_all     1.040
_refine_ls_number_reflns     5828
_refine_ls_number_parameters     384
_refine_ls_number_restraints     14
_refine_ls_hydrogen_treatment     constr
_refine_ls_weighting_scheme     calc
_refine_ls_weighting_details
         'calc w=1/[\s^2^(Fo^2^)+(0.0613P)^2^+0.4466P] where P=(Fo^2^+2Fc^2^)/3'
_atom_sites_solution_hydrogens     geom
_atom_sites_solution_primary     direct
_atom_sites_solution_secondary     difmap
_refine_ls_shift/su_max     0.000
_refine_ls_shift/su_mean     0.000
_refine_diff_density_max     0.405
_refine_diff_density_min     -0.256
_refine_ls_extinction_method     none
_refine_ls_extinction_coef     ?
loop_
    _atom_type_symbol
    _atom_type_description
    _atom_type_scat_dispersion_real
    _atom_type_scat_dispersion_imag
    _atom_type_scat_source
    'C' 'C' 0.0033 0.0016
                         'International Tables Vol C Tables 4.2.6.8 and 6.1.1.4'
    'H' 'H' 0.0000 0.0000
                         'International Tables Vol C Tables 4.2.6.8 and 6.1.1.4'
    'N' 'N' 0.0061 0.0033
                         'International Tables Vol C Tables 4.2.6.8 and 6.1.1.4'
    'F' 'F' 0.0171 0.0103
                         'International Tables Vol C Tables 4.2.6.8 and 6.1.1.4'
    'S' 'S' 0.1246 0.1234
                         'International Tables Vol C Tables 4.2.6.8 and 6.1.1.4'
_computing_data_collection     'APEX2 (Bruker, 2004)'
_computing_cell_refinement     'SAINT (Bruker, 1997)'
_computing_data_reduction     'SAINT (Bruker, 1997)'
_computing_structure_solution     'SHELXTL (Sheldrick, 2008)'
_computing_structure_refinement     'SHELXTL (Sheldrick, 2008)'
_computing_molecular_graphics     'SHELXTL (Sheldrick, 2008)'
_computing_publication_material     'SHELXTL (Sheldrick, 2008)'
loop_
    _atom_site_type_symbol
    _atom_site_label
    _atom_site_fract_x
    _atom_site_fract_y
    _atom_site_fract_z
    _atom_site_U_iso_or_equiv
    _atom_site_adp_type
    _atom_site_calc_flag
    _atom_site_refinement_flags
    _atom_site_occupancy
    _atom_site_disorder_assembly
    _atom_site_disorder_group
    C C27 0.0741(4) 0.5366(3) 0.1942(2) 0.0749(11) Uani d PGU 0.656(4) A 1
    H H27A -0.0184 0.5762 0.1559 0.090 Uiso calc PR 0.656(4) A 1
    H H27B 0.0469 0.5193 0.2584 0.090 Uiso calc PR 0.656(4) A 1
    C C28 0.1730(4) 0.6205(3) 0.1681(3) 0.0867(15) Uani d PGU 0.656(4) A 1
    H H28A 0.1966 0.6409 0.1032 0.104 Uiso calc PR 0.656(4) A 1
    H H28B 0.2673 0.5799 0.2047 0.104 Uiso calc PR 0.656(4) A 1
    C C29 0.0917(4) 0.7363(3) 0.1854(3) 0.131(3) Uani d PGU 0.656(4) A 1
    H H29A 0.0013 0.7809 0.1454 0.158 Uiso calc PR 0.656(4) A 1
    H H29B 0.0622 0.7163 0.2494 0.158 Uiso calc PR 0.656(4) A 1
    C C30 0.2013(6) 0.8128(4) 0.1645(4) 0.167(4) Uani d PGU 0.656(4) A 1
    H H30A 0.2968 0.7652 0.1987 0.201 Uiso calc PR 0.656(4) A 1
    H H30B 0.2203 0.8424 0.0988 0.201 Uiso calc PR 0.656(4) A 1
    C C31 0.1251(9) 0.9181(5) 0.1947(5) 0.194(4) Uani d PGU 0.656(4) A 1
    H H31A 0.0851 0.9904 0.1411 0.291 Uiso calc PR 0.656(4) A 1
    H H31B 0.1976 0.9313 0.2275 0.291 Uiso calc PR 0.656(4) A 1
    H H31C 0.0441 0.8994 0.2346 0.291 Uiso calc PR 0.656(4) A 1
    C C27' 0.1072(4) 0.5322(3) 0.2057(2) 0.0749(11) Uani d PGU 0.344(4) A 2
    H H27C 0.0193 0.5294 0.2439 0.090 Uiso calc PR 0.344(4) A 2
    H H27D 0.1882 0.5305 0.2425 0.090 Uiso calc PR 0.344(4) A 2
    C C28' 0.0690(7) 0.6517(3) 0.1229(2) 0.0867(15) Uani d PGU 0.344(4) A 2
    H H28C 0.0012 0.6481 0.0803 0.104 Uiso calc PR 0.344(4) A 2
    H H28D 0.1611 0.6620 0.0909 0.104 Uiso calc PR 0.344(4) A 2
    C C29' -0.0053(5) 0.7624(3) 0.1489(5) 0.131(3) Uani d PGU 0.344(4) A 2
    H H29C -0.0661 0.8272 0.0962 0.158 Uiso calc PR 0.344(4) A 2
    H H29D -0.0725 0.7406 0.1994 0.158 Uiso calc PR 0.344(4) A 2
    C C30' 0.1095(5) 0.8093(4) 0.1779(3) 0.167(4) Uani d PGU 0.344(4) A 2
    H H30C 0.2039 0.7449 0.1988 0.201 Uiso calc PR 0.344(4) A 2
    H H30D 0.0716 0.8361 0.2285 0.201 Uiso calc PR 0.344(4) A 2
    C C31' 0.1362(10) 0.9185(5) 0.0923(4) 0.194(4) Uani d PGU 0.344(4) A 2
    H H31D 0.2024 0.8876 0.0509 0.291 Uiso calc PR 0.344(4) A 2
    H H31E 0.1814 0.9654 0.1128 0.291 Uiso calc PR 0.344(4) A 2
    H H31F 0.0410 0.9693 0.0604 0.291 Uiso calc PR 0.344(4) A 2
    S S1 0.54961(8) 0.43367(6) 0.36166(5) 0.0514(2) Uani d . 1 . .
    S S2 0.20704(10) 0.42399(7) 0.07217(5) 0.0710(3) Uani d . 1 A .
    F F1 0.0147(2) 0.34601(17) 0.51006(14) 0.0894(6) Uani d . 1 . .
    F F2 0.2160(2) 0.19831(18) 0.57122(12) 0.0842(6) Uani d . 1 . .
    F F3 -0.0882(2) 0.16734(18) 0.52584(13) 0.0860(6) Uani d . 1 . .
    F F4 0.1357(2) 0.04837(16) 0.52485(12) 0.0781(5) Uani d . 1 . .
    F F5 -0.10646(19) 0.26982(19) 0.34769(14) 0.0889(6) Uani d . 1 . .
    F F6 0.0564(2) 0.10029(17) 0.35752(12) 0.0806(6) Uani d . 1 . .
    N N1 0.4135(3) 0.9211(3) 0.3802(2) 0.0910(9) Uani d . 1 . .
    N N2 0.7517(4) 0.6262(3) 0.3236(2) 0.0990(11) Uani d . 1 . .
    N N3 0.3212(8) 0.4646(4) -0.1383(3) 0.196(3) Uani d . 1 A .
    N N4 0.4655(6) 0.0932(4) -0.1258(3) 0.1448(17) Uani d . 1 A .
    C C1 0.3935(3) 0.5249(2) 0.39481(17) 0.0466(6) Uani d . 1 . .
    C C2 0.2763(3) 0.4737(2) 0.41302(18) 0.0500(6) Uani d . 1 . .
    H H2 0.1835 0.5082 0.4336 0.060 Uiso calc R 1 . .
    C C3 0.3096(3) 0.3639(2) 0.39761(17) 0.0437(6) Uani d . 1 . .
    C C4 0.4564(3) 0.3291(2) 0.37081(17) 0.0465(6) Uani d . 1 . .
    C C5 0.3828(3) 0.6419(2) 0.39756(18) 0.0526(7) Uani d . 1 . .
    H H5 0.2916 0.6792 0.4180 0.063 Uiso calc R 1 . .
    C C6 0.4850(3) 0.7060(2) 0.37493(19) 0.0539(7) Uani d . 1 . .
    C C7 0.4460(4) 0.8257(3) 0.3782(2) 0.0650(8) Uani d . 1 . .
    C C8 0.6336(4) 0.6618(3) 0.3462(2) 0.0644(8) Uani d . 1 . .
    C C9 0.5377(3) 0.2175(2) 0.35038(19) 0.0522(7) Uani d . 1 . .
    H H9A 0.4696 0.1681 0.3591 0.063 Uiso calc R 1 . .
    H H9B 0.6228 0.1695 0.3943 0.063 Uiso calc R 1 . .
    C C10 0.5954(3) 0.2476(3) 0.2522(2) 0.0571(7) Uani d . 1 . .
    H H10A 0.5106 0.2977 0.2085 0.069 Uiso calc R 1 . .
    H H10B 0.6657 0.2950 0.2442 0.069 Uiso calc R 1 . .
    C C11 0.6736(4) 0.1358(3) 0.2297(2) 0.0733(9) Uani d . 1 . .
    H H11A 0.6025 0.0894 0.2363 0.088 Uiso calc R 1 . .
    H H11B 0.7569 0.0847 0.2743 0.088 Uiso calc R 1 . .
    C C12 0.7343(4) 0.1656(4) 0.1326(3) 0.1010(13) Uani d . 1 . .
    H H12A 0.6530 0.2225 0.0881 0.121 Uiso calc R 1 . .
    H H12B 0.7681 0.0916 0.1195 0.121 Uiso calc R 1 . .
    C C13 0.8651(5) 0.2208(5) 0.1202(3) 0.1263(17) Uani d . 1 . .
    H H13A 0.8292 0.2993 0.1252 0.190 Uiso calc R 1 . .
    H H13B 0.9061 0.2298 0.0602 0.190 Uiso calc R 1 . .
    H H13C 0.9425 0.1681 0.1673 0.190 Uiso calc R 1 . .
    C C14 0.1988(3) 0.2956(2) 0.40680(18) 0.0445(6) Uani d . 1 . .
    C C15 0.1214(3) 0.2522(3) 0.4965(2) 0.0559(7) Uani d . 1 . .
    C C16 0.0456(3) 0.1631(3) 0.4854(2) 0.0574(7) Uani d . 1 . .
    C C17 0.0347(3) 0.1976(3) 0.3810(2) 0.0544(7) Uani d . 1 . .
    C C18 0.1484(3) 0.2668(2) 0.34216(18) 0.0464(6) Uani d . 1 . .
    C C19 0.1554(3) 0.4183(3) 0.1815(2) 0.0598(7) Uani d . 1 . .
    C C20 0.1843(3) 0.2997(2) 0.24345(18) 0.0469(6) Uani d . 1 A .
    C C21 0.2443(3) 0.2151(3) 0.20115(19) 0.0535(7) Uani d . 1 . .
    H H21 0.2675 0.1312 0.2333 0.064 Uiso calc R 1 A .
    C C22 0.2660(3) 0.2670(3) 0.10778(19) 0.0556(7) Uani d . 1 A .
    C C23 0.3278(4) 0.2002(3) 0.0501(2) 0.0680(8) Uani d . 1 . .
    H H23 0.3486 0.1159 0.0792 0.082 Uiso calc R 1 A .
    C C24 0.3606(4) 0.2403(3) -0.0400(2) 0.0749(9) Uani d . 1 A .
    C C25 0.3391(6) 0.3645(5) -0.0945(3) 0.1073(15) Uani d . 1 . .
    C C26 0.4192(5) 0.1571(4) -0.0867(3) 0.1014(13) Uani d . 1 . .
loop_
    _atom_site_aniso_label
    _atom_site_aniso_U_11
    _atom_site_aniso_U_22
    _atom_site_aniso_U_33
    _atom_site_aniso_U_12
    _atom_site_aniso_U_13
    _atom_site_aniso_U_23
    C27 0.087(3) 0.0505(19) 0.069(2) -0.0050(18) 0.001(2) -0.0136(17)
    C28 0.114(5) 0.063(3) 0.075(4) -0.030(3) 0.000(3) -0.013(3)
    C29 0.144(7) 0.054(3) 0.185(7) -0.022(4) -0.012(5) -0.034(4)
    C30 0.185(10) 0.104(4) 0.209(7) -0.039(5) -0.068(7) -0.043(4)
    C31 0.251(10) 0.113(6) 0.232(10) -0.054(6) -0.027(9) -0.071(6)
    C27' 0.087(3) 0.0505(19) 0.069(2) -0.0050(18) 0.001(2) -0.0136(17)
    C28' 0.114(5) 0.063(3) 0.075(4) -0.030(3) 0.000(3) -0.013(3)
    C29' 0.144(7) 0.054(3) 0.185(7) -0.022(4) -0.012(5) -0.034(4)
    C30' 0.185(10) 0.104(4) 0.209(7) -0.039(5) -0.068(7) -0.043(4)
    C31' 0.251(10) 0.113(6) 0.232(10) -0.054(6) -0.027(9) -0.071(6)
    S1 0.0473(4) 0.0541(4) 0.0602(4) -0.0221(3) 0.0138(3) -0.0261(3)
    S2 0.0899(6) 0.0579(5) 0.0512(5) -0.0162(4) 0.0068(4) -0.0101(4)
    F1 0.0933(14) 0.0817(13) 0.1140(16) -0.0381(11) 0.0594(12) -0.0601(12)
    F2 0.1018(14) 0.1093(15) 0.0517(11) -0.0604(12) 0.0066(10) -0.0190(10)
    F3 0.0751(12) 0.1088(15) 0.0979(14) -0.0552(11) 0.0483(11) -0.0512(12)
    F4 0.0929(14) 0.0567(11) 0.0743(12) -0.0259(10) 0.0056(10) -0.0104(9)
    F5 0.0490(10) 0.1086(16) 0.0957(14) -0.0291(11) -0.0027(10) -0.0177(12)
    F6 0.1067(15) 0.0806(13) 0.0835(13) -0.0619(11) 0.0303(11) -0.0410(11)
    N1 0.095(2) 0.0611(19) 0.126(3) -0.0279(17) 0.0086(19) -0.0414(18)
    N2 0.087(2) 0.115(3) 0.134(3) -0.057(2) 0.047(2) -0.076(2)
    N3 0.404(9) 0.111(3) 0.085(3) -0.110(5) 0.091(4) -0.040(3)
    N4 0.207(5) 0.112(3) 0.085(3) 0.006(3) 0.019(3) -0.045(2)
    C1 0.0509(15) 0.0456(15) 0.0456(15) -0.0158(12) 0.0087(12) -0.0194(12)
    C2 0.0470(15) 0.0519(16) 0.0545(16) -0.0164(13) 0.0133(12) -0.0241(13)
    C3 0.0435(14) 0.0443(14) 0.0449(14) -0.0172(12) 0.0094(11) -0.0163(12)
    C4 0.0473(15) 0.0478(15) 0.0453(15) -0.0180(12) 0.0088(12) -0.0166(12)
    C5 0.0564(17) 0.0524(16) 0.0495(16) -0.0170(14) 0.0057(13) -0.0194(13)
    C6 0.0642(18) 0.0518(17) 0.0502(16) -0.0238(15) 0.0040(14) -0.0189(13)
    C7 0.069(2) 0.056(2) 0.073(2) -0.0264(16) 0.0053(16) -0.0214(16)
    C8 0.075(2) 0.067(2) 0.069(2) -0.0396(18) 0.0200(17) -0.0336(17)
    C9 0.0472(15) 0.0509(16) 0.0614(17) -0.0162(13) 0.0104(13) -0.0240(14)
    C10 0.0470(16) 0.0665(19) 0.0635(18) -0.0164(14) 0.0082(13) -0.0315(15)
    C11 0.0623(19) 0.083(2) 0.093(2) -0.0200(17) 0.0190(18) -0.056(2)
    C12 0.073(2) 0.154(4) 0.098(3) -0.020(3) 0.015(2) -0.081(3)
    C13 0.120(4) 0.169(5) 0.098(3) -0.049(3) 0.045(3) -0.061(3)
    C14 0.0406(14) 0.0417(14) 0.0501(15) -0.0137(11) 0.0121(11) -0.0165(12)
    C15 0.0564(17) 0.0581(18) 0.0546(17) -0.0215(15) 0.0159(14) -0.0216(14)
    C16 0.0505(17) 0.0591(19) 0.0659(19) -0.0257(15) 0.0185(14) -0.0224(15)
    C17 0.0479(16) 0.0557(17) 0.0636(18) -0.0227(14) 0.0120(14) -0.0225(15)
    C18 0.0398(14) 0.0421(14) 0.0556(16) -0.0130(12) 0.0082(12) -0.0166(13)
    C19 0.0637(18) 0.0515(17) 0.0560(17) -0.0141(14) 0.0057(14) -0.0136(14)
    C20 0.0442(14) 0.0505(16) 0.0474(15) -0.0171(12) 0.0048(12) -0.0178(13)
    C21 0.0552(17) 0.0506(16) 0.0534(17) -0.0189(13) 0.0037(13) -0.0157(13)
    C22 0.0589(17) 0.0581(18) 0.0500(17) -0.0190(14) 0.0046(13) -0.0193(14)
    C23 0.077(2) 0.064(2) 0.059(2) -0.0168(17) 0.0060(16) -0.0230(16)
    C24 0.089(2) 0.073(2) 0.058(2) -0.0186(19) 0.0077(18) -0.0249(18)
    C25 0.177(5) 0.097(3) 0.061(2) -0.059(3) 0.040(3) -0.037(2)
    C26 0.136(4) 0.092(3) 0.060(2) -0.011(3) 0.012(2) -0.028(2)
_geom_special_details
;
 All esds (except the esd in the dihedral angle between two l.s. planes)
 are estimated using the full covariance matrix.  The cell esds are taken
 into account individually in the estimation of esds in distances, angles
 and torsion angles; correlations between esds in cell parameters are only
 used when they are defined by crystal symmetry.  An approximate (isotropic)
 treatment of cell esds is used for estimating esds involving l.s. planes.
;
loop_
    _geom_bond_atom_site_label_1
    _geom_bond_atom_site_label_2
    _geom_bond_site_symmetry_2
    _geom_bond_distance
    _geom_bond_publ_flag
    C27 C28 . 1.504(2) ?
    C27 C19 . 1.513(4) ?
    C27 H27A . 0.9700 ?
    C27 H27B . 0.9700 ?
    C28 C29 . 1.520(2) ?
    C28 H28A . 0.9700 ?
    C28 H28B . 0.9700 ?
    C29 C30 . 1.520(2) ?
    C29 H29A . 0.9700 ?
    C29 H29B . 0.9700 ?
    C30 C31 . 1.510(2) ?
    C30 H30A . 0.9700 ?
    C30 H30B . 0.9700 ?
    C31 H31A . 0.9600 ?
    C31 H31B . 0.9600 ?
    C31 H31C . 0.9600 ?
    C27' C28' . 1.514(2) ?
    C27' C19 . 1.527(4) ?
    C27' H27C . 0.9700 ?
    C27' H27D . 0.9700 ?
    C28' C29' . 1.527(2) ?
    C28' H28C . 0.9700 ?
    C28' H28D . 0.9700 ?
    C29' C30' . 1.519(2) ?
    C29' H29C . 0.9700 ?
    C29' H29D . 0.9700 ?
    C30' C31' . 1.564(2) ?
    C30' H30C . 0.9700 ?
    C30' H30D . 0.9700 ?
    C31' H31D . 0.9600 ?
    C31' H31E . 0.9600 ?
    C31' H31F . 0.9600 ?
    S1 C4 . 1.714(3) ?
    S1 C1 . 1.728(3) ?
    S2 C19 . 1.715(3) ?
    S2 C22 . 1.727(3) ?
    F1 C15 . 1.357(3) ?
    F2 C15 . 1.340(3) ?
    F3 C16 . 1.341(3) ?
    F4 C16 . 1.344(3) ?
    F5 C17 . 1.356(3) ?
    F6 C17 . 1.343(3) ?
    N1 C7 . 1.140(4) ?
    N2 C8 . 1.133(4) ?
    N3 C25 . 1.133(5) ?
    N4 C26 . 1.142(5) ?
    C1 C2 . 1.370(4) ?
    C1 C5 . 1.438(3) ?
    C2 C3 . 1.410(3) ?
    C2 H2 . 0.9300 ?
    C3 C4 . 1.380(3) ?
    C3 C14 . 1.477(3) ?
    C4 C9 . 1.501(3) ?
    C5 C6 . 1.350(4) ?
    C5 H5 . 0.9300 ?
    C6 C8 . 1.426(4) ?
    C6 C7 . 1.437(4) ?
    C9 C10 . 1.524(4) ?
    C9 H9A . 0.9700 ?
    C9 H9B . 0.9700 ?
    C10 C11 . 1.514(4) ?
    C10 H10A . 0.9700 ?
    C10 H10B . 0.9700 ?
    C11 C12 . 1.520(5) ?
    C11 H11A . 0.9700 ?
    C11 H11B . 0.9700 ?
    C12 C13 . 1.523(6) ?
    C12 H12A . 0.9700 ?
    C12 H12B . 0.9700 ?
    C13 H13A . 0.9600 ?
    C13 H13B . 0.9600 ?
    C13 H13C . 0.9600 ?
    C14 C18 . 1.344(4) ?
    C14 C15 . 1.503(3) ?
    C15 C16 . 1.536(4) ?
    C16 C17 . 1.521(4) ?
    C17 C18 . 1.498(3) ?
    C18 C20 . 1.473(4) ?
    C19 C20 . 1.376(4) ?
    C20 C21 . 1.399(4) ?
    C21 C22 . 1.376(4) ?
    C21 H21 . 0.9300 ?
    C22 C23 . 1.421(4) ?
    C23 C24 . 1.345(4) ?
    C23 H23 . 0.9300 ?
    C24 C25 . 1.406(5) ?
    C24 C26 . 1.435(5) ?
loop_
    _geom_angle_atom_site_label_1
    _geom_angle_atom_site_label_2
    _geom_angle_atom_site_label_3
    _geom_angle_site_symmetry_1
    _geom_angle_site_symmetry_3
    _geom_angle
    _geom_angle_publ_flag
    C28 C27 C19 . . 110.7(2) ?
    C28 C27 H27A . . 109.5 ?
    C19 C27 H27A . . 109.5 ?
    C28 C27 H27B . . 109.5 ?
    C19 C27 H27B . . 109.5 ?
    H27A C27 H27B . . 108.1 ?
    C27 C28 C29 . . 109.8 ?
    C27 C28 H28A . . 109.7 ?
    C29 C28 H28A . . 109.7 ?
    C27 C28 H28B . . 109.7 ?
    C29 C28 H28B . . 109.7 ?
    H28A C28 H28B . . 108.2 ?
    C30 C29 C28 . . 107.2 ?
    C30 C29 H29A . . 110.3 ?
    C28 C29 H29A . . 110.3 ?
    C30 C29 H29B . . 110.3 ?
    C28 C29 H29B . . 110.3 ?
    H29A C29 H29B . . 108.5 ?
    C31 C30 C29 . . 105.7 ?
    C31 C30 H30A . . 110.6 ?
    C29 C30 H30A . . 110.6 ?
    C31 C30 H30B . . 110.6 ?
    C29 C30 H30B . . 110.6 ?
    H30A C30 H30B . . 108.7 ?
    C28' C27' C19 . . 114.7(3) ?
    C28' C27' H27C . . 108.6 ?
    C19 C27' H27C . . 108.6 ?
    C28' C27' H27D . . 108.6 ?
    C19 C27' H27D . . 108.6 ?
    H27C C27' H27D . . 107.6 ?
    C27' C28' C29' . . 113.3 ?
    C27' C28' H28C . . 108.9 ?
    C29' C28' H28C . . 108.9 ?
    C27' C28' H28D . . 108.9 ?
    C29' C28' H28D . . 108.9 ?
    H28C C28' H28D . . 107.7 ?
    C30' C29' C28' . . 112.6 ?
    C30' C29' H29C . . 109.1 ?
    C28' C29' H29C . . 109.1 ?
    C30' C29' H29D . . 109.1 ?
    C28' C29' H29D . . 109.1 ?
    H29C C29' H29D . . 107.8 ?
    C29' C30' C31' . . 108.2 ?
    C29' C30' H30C . . 110.1 ?
    C31' C30' H30C . . 110.1 ?
    C29' C30' H30D . . 110.1 ?
    C31' C30' H30D . . 110.1 ?
    H30C C30' H30D . . 108.4 ?
    C30' C31' H31D . . 109.5 ?
    C30' C31' H31E . . 109.5 ?
    H31D C31' H31E . . 109.5 ?
    C30' C31' H31F . . 109.5 ?
    H31D C31' H31F . . 109.5 ?
    H31E C31' H31F . . 109.5 ?
    C4 S1 C1 . . 92.33(12) ?
    C19 S2 C22 . . 92.55(14) ?
    C2 C1 C5 . . 124.0(2) ?
    C2 C1 S1 . . 110.45(19) ?
    C5 C1 S1 . . 125.4(2) ?
    C1 C2 C3 . . 113.6(2) ?
    C1 C2 H2 . . 123.2 ?
    C3 C2 H2 . . 123.2 ?
    C4 C3 C2 . . 112.3(2) ?
    C4 C3 C14 . . 123.9(2) ?
    C2 C3 C14 . . 123.8(2) ?
    C3 C4 C9 . . 129.2(2) ?
    C3 C4 S1 . . 111.28(19) ?
    C9 C4 S1 . . 119.51(18) ?
    C6 C5 C1 . . 129.8(3) ?
    C6 C5 H5 . . 115.1 ?
    C1 C5 H5 . . 115.1 ?
    C5 C6 C8 . . 123.4(3) ?
    C5 C6 C7 . . 120.1(3) ?
    C8 C6 C7 . . 116.4(3) ?
    N1 C7 C6 . . 179.1(4) ?
    N2 C8 C6 . . 179.7(4) ?
    C4 C9 C10 . . 112.9(2) ?
    C4 C9 H9A . . 109.0 ?
    C10 C9 H9A . . 109.0 ?
    C4 C9 H9B . . 109.0 ?
    C10 C9 H9B . . 109.0 ?
    H9A C9 H9B . . 107.8 ?
    C11 C10 C9 . . 113.5(2) ?
    C11 C10 H10A . . 108.9 ?
    C9 C10 H10A . . 108.9 ?
    C11 C10 H10B . . 108.9 ?
    C9 C10 H10B . . 108.9 ?
    H10A C10 H10B . . 107.7 ?
    C10 C11 C12 . . 113.6(3) ?
    C10 C11 H11A . . 108.8 ?
    C12 C11 H11A . . 108.8 ?
    C10 C11 H11B . . 108.8 ?
    C12 C11 H11B . . 108.8 ?
    H11A C11 H11B . . 107.7 ?
    C11 C12 C13 . . 112.8(3) ?
    C11 C12 H12A . . 109.0 ?
    C13 C12 H12A . . 109.0 ?
    C11 C12 H12B . . 109.0 ?
    C13 C12 H12B . . 109.0 ?
    H12A C12 H12B . . 107.8 ?
    C12 C13 H13A . . 109.5 ?
    C12 C13 H13B . . 109.5 ?
    H13A C13 H13B . . 109.5 ?
    C12 C13 H13C . . 109.5 ?
    H13A C13 H13C . . 109.5 ?
    H13B C13 H13C . . 109.5 ?
    C18 C14 C3 . . 128.6(2) ?
    C18 C14 C15 . . 110.7(2) ?
    C3 C14 C15 . . 120.6(2) ?
    F2 C15 F1 . . 106.4(2) ?
    F2 C15 C14 . . 113.5(2) ?
    F1 C15 C14 . . 111.3(2) ?
    F2 C15 C16 . . 111.3(2) ?
    F1 C15 C16 . . 109.8(2) ?
    C14 C15 C16 . . 104.5(2) ?
    F3 C16 F4 . . 107.2(2) ?
    F3 C16 C17 . . 113.5(2) ?
    F4 C16 C17 . . 109.5(2) ?
    F3 C16 C15 . . 113.1(2) ?
    F4 C16 C15 . . 109.4(2) ?
    C17 C16 C15 . . 104.1(2) ?
    F6 C17 F5 . . 105.5(2) ?
    F6 C17 C18 . . 113.5(2) ?
    F5 C17 C18 . . 110.2(2) ?
    F6 C17 C16 . . 112.6(2) ?
    F5 C17 C16 . . 110.0(2) ?
    C18 C17 C16 . . 105.2(2) ?
    C14 C18 C20 . . 128.9(2) ?
    C14 C18 C17 . . 110.9(2) ?
    C20 C18 C17 . . 120.0(2) ?
    C20 C19 C27 . . 130.1(3) ?
    C20 C19 C27' . . 126.0(3) ?
    C20 C19 S2 . . 111.1(2) ?
    C27 C19 S2 . . 118.4(2) ?
    C27' C19 S2 . . 122.2(2) ?
    C19 C20 C21 . . 112.4(2) ?
    C19 C20 C18 . . 123.2(2) ?
    C21 C20 C18 . . 124.3(2) ?
    C22 C21 C20 . . 114.1(3) ?
    C22 C21 H21 . . 122.9 ?
    C20 C21 H21 . . 122.9 ?
    C21 C22 C23 . . 124.6(3) ?
    C21 C22 S2 . . 109.7(2) ?
    C23 C22 S2 . . 125.6(2) ?
    C24 C23 C22 . . 129.8(3) ?
    C24 C23 H23 . . 115.1 ?
    C22 C23 H23 . . 115.1 ?
    C23 C24 C25 . . 123.0(3) ?
    C23 C24 C26 . . 121.2(3) ?
    C25 C24 C26 . . 115.8(3) ?
    N3 C25 C24 . . 179.7(6) ?
    N4 C26 C24 . . 178.4(4) ?
loop_
    _geom_torsion_atom_site_label_1
    _geom_torsion_atom_site_label_2
    _geom_torsion_atom_site_label_3
    _geom_torsion_atom_site_label_4
    _geom_torsion_site_symmetry_1
    _geom_torsion_site_symmetry_2
    _geom_torsion_site_symmetry_3
    _geom_torsion_site_symmetry_4
    _geom_torsion
    _geom_torsion_publ_flag
    C19 C27 C28 C29 . . . . -177.6(3) ?
    C27 C28 C29 C30 . . . . 176.0 ?
    C28 C29 C30 C31 . . . . -172.5 ?
    C19 C27' C28' C29' . . . . 169.7(3) ?
    C27' C28' C29' C30' . . . . 84.1 ?
    C28' C29' C30' C31' . . . . 97.4 ?
    C4 S1 C1 C2 . . . . 0.8(2) ?
    C4 S1 C1 C5 . . . . -175.5(2) ?
    C5 C1 C2 C3 . . . . 174.4(2) ?
    S1 C1 C2 C3 . . . . -1.9(3) ?
    C1 C2 C3 C4 . . . . 2.4(3) ?
    C1 C2 C3 C14 . . . . -176.1(2) ?
    C2 C3 C4 C9 . . . . 178.2(3) ?
    C14 C3 C4 C9 . . . . -3.3(4) ?
    C2 C3 C4 S1 . . . . -1.7(3) ?
    C14 C3 C4 S1 . . . . 176.8(2) ?
    C1 S1 C4 C3 . . . . 0.6(2) ?
    C1 S1 C4 C9 . . . . -179.3(2) ?
    C2 C1 C5 C6 . . . . -174.7(3) ?
    S1 C1 C5 C6 . . . . 1.1(4) ?
    C1 C5 C6 C8 . . . . -2.9(5) ?
    C1 C5 C6 C7 . . . . 176.4(3) ?
    C3 C4 C9 C10 . . . . 121.1(3) ?
    S1 C4 C9 C10 . . . . -59.0(3) ?
    C4 C9 C10 C11 . . . . -178.3(2) ?
    C9 C10 C11 C12 . . . . -178.7(3) ?
    C10 C11 C12 C13 . . . . 67.7(4) ?
    C4 C3 C14 C18 . . . . -58.3(4) ?
    C2 C3 C14 C18 . . . . 120.1(3) ?
    C4 C3 C14 C15 . . . . 124.1(3) ?
    C2 C3 C14 C15 . . . . -57.5(4) ?
    C18 C14 C15 F2 . . . . 135.8(3) ?
    C3 C14 C15 F2 . . . . -46.2(3) ?
    C18 C14 C15 F1 . . . . -104.1(3) ?
    C3 C14 C15 F1 . . . . 73.9(3) ?
    C18 C14 C15 C16 . . . . 14.3(3) ?
    C3 C14 C15 C16 . . . . -167.7(2) ?
    F2 C15 C16 F3 . . . . 92.8(3) ?
    F1 C15 C16 F3 . . . . -24.7(3) ?
    C14 C15 C16 F3 . . . . -144.2(2) ?
    F2 C15 C16 F4 . . . . -26.5(3) ?
    F1 C15 C16 F4 . . . . -144.1(2) ?
    C14 C15 C16 F4 . . . . 96.4(3) ?
    F2 C15 C16 C17 . . . . -143.4(2) ?
    F1 C15 C16 C17 . . . . 99.0(3) ?
    C14 C15 C16 C17 . . . . -20.5(3) ?
    F3 C16 C17 F6 . . . . -92.8(3) ?
    F4 C16 C17 F6 . . . . 27.0(3) ?
    C15 C16 C17 F6 . . . . 143.8(2) ?
    F3 C16 C17 F5 . . . . 24.5(3) ?
    F4 C16 C17 F5 . . . . 144.2(2) ?
    C15 C16 C17 F5 . . . . -98.9(3) ?
    F3 C16 C17 C18 . . . . 143.1(2) ?
    F4 C16 C17 C18 . . . . -97.1(2) ?
    C15 C16 C17 C18 . . . . 19.7(3) ?
    C3 C14 C18 C20 . . . . -3.0(5) ?
    C15 C14 C18 C20 . . . . 174.8(2) ?
    C3 C14 C18 C17 . . . . -179.4(2) ?
    C15 C14 C18 C17 . . . . -1.6(3) ?
    F6 C17 C18 C14 . . . . -135.4(3) ?
    F5 C17 C18 C14 . . . . 106.6(3) ?
    C16 C17 C18 C14 . . . . -11.9(3) ?
    F6 C17 C18 C20 . . . . 47.8(3) ?
    F5 C17 C18 C20 . . . . -70.2(3) ?
    C16 C17 C18 C20 . . . . 171.3(2) ?
    C28 C27 C19 C20 . . . . 124.9(4) ?
    C28 C27 C19 C27' . . . . 47.96(12) ?
    C28 C27 C19 S2 . . . . -62.4(3) ?
    C28' C27' C19 C20 . . . . -174.6(3) ?
    C28' C27' C19 C27 . . . . -61.76(13) ?
    C28' C27' C19 S2 . . . . 15.3(4) ?
    C22 S2 C19 C20 . . . . 0.7(2) ?
    C22 S2 C19 C27 . . . . -173.3(3) ?
    C22 S2 C19 C27' . . . . 172.2(3) ?
    C27 C19 C20 C21 . . . . 171.7(3) ?
    C27' C19 C20 C21 . . . . -172.5(3) ?
    S2 C19 C20 C21 . . . . -1.4(3) ?
    C27 C19 C20 C18 . . . . -5.5(5) ?
    C27' C19 C20 C18 . . . . 10.3(5) ?
    S2 C19 C20 C18 . . . . -178.6(2) ?
    C14 C18 C20 C19 . . . . -59.7(4) ?
    C17 C18 C20 C19 . . . . 116.5(3) ?
    C14 C18 C20 C21 . . . . 123.5(3) ?
    C17 C18 C20 C21 . . . . -60.3(4) ?
    C19 C20 C21 C22 . . . . 1.7(3) ?
    C18 C20 C21 C22 . . . . 178.8(2) ?
    C20 C21 C22 C23 . . . . 178.9(3) ?
    C20 C21 C22 S2 . . . . -1.1(3) ?
    C19 S2 C22 C21 . . . . 0.2(2) ?
    C19 S2 C22 C23 . . . . -179.8(3) ?
    C21 C22 C23 C24 . . . . -176.5(3) ?
    S2 C22 C23 C24 . . . . 3.6(5) ?
    C22 C23 C24 C25 . . . . 1.2(6) ?
    C22 C23 C24 C26 . . . . -178.3(4) ?
data_global
_journal_date_recd_electronic     2007-12-24
_journal_date_accepted     2008-01-19
_journal_name_full     'Acta Crystallographica, Section E'
_journal_year     2008
_journal_volume     64
_journal_issue      2
_journal_page_first     o517
_journal_page_last     o517
_journal_paper_category     QO
_journal_coeditor_code     XU2397
_publ_contact_author_name     'Prof. Pu Shou-Zhi'
_publ_contact_author_address
;
 Jiangxi Key Lab of Organic Chemistry,
 Jiangxi Science & Technology Normal University
 Nanchang 330013
 People's Republic of China
;
_publ_contact_author_email     pushouzhi@tsinghua.org.cn
_publ_contact_author_fax     '(+86-791)3826894'
_publ_contact_author_phone     '86-791-3805212'
_publ_section_title
;\
1,2-Bis[5-(2,2'-dicyanovinyl)-2-<i>n</i>-pentyl-3-thienyl]-3,3,4,4,5,5-\
hexafluorocyclopent-1-ene: a new photochromic diarylethene compound
;
loop_
    _publ_author_name
    _publ_author_address
    'Li, Min'
;
 Key Laboratory of Nuclear Resources and Environment of Ministry of Education
 East China Institute of Technology
 Fuzhou 344000
 People's Republic of China
 and
 Jiangxi Key Lab of Organic Chemistry,
 Jiangxi Science & Technology Normal University
 Nanchang 330013
 People's Republic of China
;
    'Pu, Shou-Zhi'
;
 Jiangxi Key Lab of Organic Chemistry,
 Jiangxi Science & Technology Normal University
 Nanchang 330013
 People's Republic of China
;
    'Fan, Cong-Bin'
;
 Jiangxi Key Lab of Organic Chemistry,
 Jiangxi Science & Technology Normal University
 Nanchang 330013
 People's Republic of China
;
    'Le, Zhang-Gao'
;
 Key Laboratory of Nuclear Resources and Environment of Ministry of Education
 East China Institute of Technology
 Fuzhou 344000
 People's Republic of China
;
