# Supplementary material for: 1,2-Bis[5-(2,2′-dicyano­vinyl)-2-n-pentyl-3-thien­yl]-3,3,4,4,5,5-hexa­fluoro­cyclo­pent-1-ene: a new photochromic diaryl­ethene compound
Source: Acta Crystallogr Sect E Struct Rep Online. 2008 Jan 25;64(Pt 2):o517. doi: 10.1107/S160053680800202X (PMC2960348; doi:10.1107/S160053680800202X)
Supplement: Supplementary file 2 [file e-64-0o517-Isup2.hkl]

# 
# h,k,l, Fc-squared, Fo-squared, sigma(Fo-squared) and status flag 
# 
data_I
_shelx_title ' A in P-1' 
_shelx_refln_list_code          4 
_shelx_F_calc_maximum      156.81 
_exptl_crystal_F_000       652.00 
_reflns_d_resolution_high  0.8255 
 
loop_ 
 _symmetry_equiv_pos_as_xyz 
 'x, y, z' 
 '-x, -y, -z' 
 
_cell_length_a     9.2500 
_cell_length_b    12.3670 
_cell_length_c    15.5961 
_cell_angle_alpha  67.730 
_cell_angle_beta   85.482 
_cell_angle_gamma  72.804 
 
_shelx_F_squared_multiplier     1.000 
 
loop_ 
 _refln_index_h 
 _refln_index_k 
 _refln_index_l 
 _refln_F_squared_calc 
 _refln_F_squared_meas 
 _refln_F_squared_sigma 
 _refln_observed_status 
   2   0   0        2.35        1.22      0.96 o 
   3   0   0     1282.56     1271.80     13.75 o 
   4   0   0       27.86       25.44      2.37 o 
   5   0   0       29.21       20.70      2.57 o 
   6   0   0      105.76      105.12      5.57 o 
   7   0   0        9.40       14.89      2.84 o 
   8   0   0       25.22       28.88      8.36 o 
   9   0   0       28.57       46.01      6.20 o 
  10   0   0        9.72       11.44      6.66 o 
 -10   1   0        4.05        0.30      5.30 o 
  -9   1   0        0.88        4.93      5.14 o 
  -8   1   0       96.51       98.12      7.48 o 
  -7   1   0       72.71       65.95      4.70 o 
  -6   1   0      352.63      340.47      8.53 o 
  -5   1   0      271.12      228.64      9.15 o 
  -4   1   0      164.52      162.73      7.91 o 
  -3   1   0     2257.68     2322.67     21.92 o 
  -2   1   0     1340.67     1361.62     13.41 o 
  -1   1   0     7671.34     7771.50     70.65 o 
   1   1   0      594.30      618.46     11.07 o 
   2   1   0      820.53      818.74      8.93 o 
   3   1   0     4783.16     5235.83     73.33 o 
   4   1   0      390.47      329.34      6.74 o 
   5   1   0      210.36      168.83      5.43 o 
   6   1   0      969.61      956.95     14.56 o 
   7   1   0      224.89      236.78     12.80 o 
   8   1   0       13.03       10.05      3.78 o 
   9   1   0       51.01       36.76      5.80 o 
  10   1   0        6.59        4.56      4.07 o 
 -10   2   0        0.33       -0.30      5.86 o 
  -9   2   0       15.18       11.60      6.69 o 
  -8   2   0       13.70       12.68      6.85 o 
  -7   2   0       10.21        4.83      3.25 o 
  -6   2   0       20.37       17.78      4.60 o 
  -5   2   0      251.77      258.50      7.05 o 
  -4   2   0       23.72       33.81      2.79 o 
  -3   2   0     1124.79     1174.19     13.84 o 
  -2   2   0        2.06       -0.24      1.09 o 
  -1   2   0     6703.72     6927.81     91.42 o 
   0   2   0    11089.59    10829.08     97.11 o 
   1   2   0     1738.37     1603.62     17.71 o 
   2   2   0        7.62       11.73      2.02 o 
   3   2   0     1791.51     1632.41     16.42 o 
   4   2   0        0.68       -1.18      1.47 o 
   5   2   0       18.67       21.94      2.58 o 
   6   2   0        5.23        9.23      2.30 o 
   7   2   0       21.90       28.70      3.51 o 
   8   2   0       86.12       95.33      9.64 o 
   9   2   0       42.92       66.37      9.64 o 
  10   2   0        7.73        6.76      7.45 o 
  11   2   0        3.52        8.16      6.18 o 
  -9   3   0       11.40        6.99      6.27 o 
  -8   3   0        6.60       11.83      6.11 o 
  -7   3   0        9.82        8.38      3.74 o 
  -6   3   0      231.86      240.31     13.94 o 
  -5   3   0        0.02       -0.75      1.64 o 
  -4   3   0        2.46       -1.05      1.46 o 
  -3   3   0       82.95       82.82      4.58 o 
  -2   3   0      571.44      565.59      8.30 o 
  -1   3   0       70.43       58.39      2.70 o 
   0   3   0     2056.11     1991.26     18.00 o 
   1   3   0       16.05       17.81      1.28 o 
   2   3   0     1649.30     1843.59     17.30 o 
   3   3   0      118.82      163.27      4.28 o 
   4   3   0      897.45     1022.95     13.15 o 
   5   3   0      136.90      117.70      4.67 o 
   6   3   0      408.74      444.12      9.58 o 
   7   3   0       93.18      108.08      5.60 o 
   8   3   0       59.28       64.89      6.38 o 
   9   3   0        7.09       11.22      3.94 o 
  11   3   0        4.94       -3.71      5.58 o 
  -9   4   0        0.65       -1.64      5.30 o 
  -8   4   0        4.05        8.99      6.02 o 
  -7   4   0       75.45      106.91     13.74 o 
  -6   4   0      382.13      382.21     13.33 o 
  -5   4   0        0.02       -2.37      2.93 o 
  -4   4   0      435.35      430.49      9.00 o 
  -3   4   0      171.48      157.05      5.06 o 
  -2   4   0      122.55      140.09      5.71 o 
  -1   4   0       44.69       47.01      4.63 o 
   0   4   0       32.55       39.97      2.50 o 
   1   4   0      237.61      206.53      4.73 o 
   2   4   0      146.39      193.09      6.85 o 
   3   4   0     6534.02     6618.47     52.60 o 
   4   4   0       94.47       78.41      3.61 o 
   5   4   0      406.16      410.80      8.55 o 
   6   4   0      555.46      524.18     12.61 o 
   7   4   0       13.80       15.79      4.20 o 
   8   4   0      276.01      274.13      8.86 o 
   9   4   0        4.23        5.58      5.37 o 
  10   4   0       58.08       74.05     11.69 o 
  11   4   0        4.40        3.23      6.20 o 
  -8   5   0        0.12       -4.17      4.63 o 
  -7   5   0       20.75       15.96      4.83 o 
  -6   5   0       13.39       18.28      4.47 o 
  -5   5   0       87.05       73.62      6.98 o 
  -4   5   0       88.75       96.67      9.81 o 
  -3   5   0      831.54      765.80     11.95 o 
  -2   5   0      153.71      167.48      5.00 o 
  -1   5   0      349.73      360.55      7.40 o 
   0   5   0      119.84       97.55      5.05 o 
   1   5   0      368.25      418.87      7.55 o 
   2   5   0     3399.77     3523.53     26.33 o 
   3   5   0      989.37     1146.08     14.22 o 
   4   5   0      110.10      143.82      4.86 o 
   5   5   0     1375.85     1375.82     30.29 o 
   6   5   0       40.36       43.56      4.73 o 
   7   5   0      100.16       91.48      8.72 o 
   8   5   0       43.84       47.19      5.80 o 
   9   5   0      108.52       86.62     12.10 o 
  10   5   0       20.74       18.74      7.75 o 
  11   5   0        0.96        7.33      6.75 o 
  -8   6   0        4.32        8.51      6.57 o 
  -7   6   0        4.43        8.51      6.27 o 
  -6   6   0       10.09       10.35      4.45 o 
  -5   6   0        0.07        2.37      4.50 o 
  -4   6   0      193.82      191.46     11.05 o 
  -3   6   0      988.45      968.39     20.54 o 
  -2   6   0        0.92        1.97      1.63 o 
  -1   6   0       40.96       44.10      3.49 o 
   0   6   0      356.57      340.89      7.37 o 
   1   6   0      114.14      142.02      8.67 o 
   2   6   0      191.95      205.14      6.98 o 
   3   6   0      898.99      866.22     12.60 o 
   4   6   0        3.60        2.69      2.36 o 
   5   6   0       43.66       35.74      3.22 o 
   6   6   0      161.63      155.04     11.64 o 
   7   6   0       32.05       33.46      5.09 o 
   8   6   0       67.83       74.46      9.04 o 
   9   6   0       92.90       88.28     12.10 o 
  10   6   0       13.12        3.46      5.97 o 
  11   6   0        0.58       15.05      7.38 o 
  -7   7   0        1.18       13.05      7.22 o 
  -6   7   0        9.09        9.69      4.68 o 
  -5   7   0        2.14        3.18      3.69 o 
  -4   7   0        8.47        5.98      3.91 o 
  -3   7   0      483.89      520.75     23.53 o 
  -2   7   0       15.16       11.60      3.83 o 
  -1   7   0        0.13        0.98      2.49 o 
   0   7   0        0.12       -1.34      2.01 o 
   1   7   0        4.24        2.38      1.63 o 
   2   7   0       12.54        7.44      2.02 o 
   3   7   0      788.90      890.94     11.13 o 
   4   7   0       84.61       83.70      4.52 o 
   5   7   0        6.04        6.62      2.95 o 
   6   7   0       19.92       16.35      4.00 o 
   7   7   0       25.45       31.71     12.41 o 
   8   7   0      207.92      227.65     10.99 o 
   9   7   0       28.17       25.43      7.95 o 
  10   7   0       11.17        5.49      6.59 o 
  -6   8   0       12.83       12.33      5.09 o 
  -5   8   0       69.76       84.32      8.91 o 
  -4   8   0      270.70      283.16     13.00 o 
  -3   8   0      263.13      246.38     17.99 o 
  -2   8   0       18.12       16.47      4.43 o 
  -1   8   0       91.19      101.40      7.50 o 
   0   8   0      377.32      391.78     20.98 o 
   1   8   0       14.58       14.61      2.87 o 
   2   8   0      379.14      379.61      9.02 o 
   3   8   0      797.41      757.42     13.09 o 
   4   8   0      109.46      104.98      4.07 o 
   5   8   0        4.20        2.81      2.86 o 
   6   8   0       26.38       25.68      4.86 o 
   7   8   0       21.64       16.63      7.50 o 
   8   8   0       23.07       16.30      4.38 o 
   9   8   0       40.59       38.32      9.71 o 
  10   8   0       27.03       32.51      9.18 o 
  -6   9   0       76.46       91.00     14.02 o 
  -5   9   0       12.84       16.45      5.82 o 
  -4   9   0       54.34       60.66      7.91 o 
  -3   9   0       14.14       19.91      5.27 o 
  -2   9   0        3.46        4.27      5.20 o 
  -1   9   0      248.60      263.11     11.66 o 
   0   9   0       15.18       19.92      9.52 o 
   1   9   0       27.71        9.29      7.93 o 
   2   9   0      508.87      542.89     17.09 o 
   3   9   0        6.93       12.96      2.70 o 
   4   9   0       42.14       41.46      5.30 o 
   5   9   0       30.95       35.20      5.45 o 
   6   9   0      625.83      560.07     16.58 o 
   7   9   0        2.42       -0.23      3.18 o 
   8   9   0       30.56       27.26      5.60 o 
   9   9   0        0.97       -5.08      3.39 o 
  10   9   0       29.36       45.05     11.07 o 
  -5  10   0        0.01        2.53      4.76 o 
  -4  10   0        3.74        7.12      6.28 o 
  -3  10   0        5.92        6.65     10.72 o 
  -2  10   0        1.04        3.33      4.07 o 
  -1  10   0       43.63       46.93      6.79 o 
   0  10   0       58.78       65.28      7.29 o 
   1  10   0       15.21        8.63      3.80 o 
   2  10   0      208.18      194.82      9.61 o 
   3  10   0      124.81       93.46     11.58 o 
   4  10   0      292.24      316.21     14.40 o 
   5  10   0      111.53      130.97      9.12 o 
   6  10   0       81.02       73.36      8.40 o 
   7  10   0        0.84        1.58      3.60 o 
   8  10   0        2.66        3.86      3.77 o 
   9  10   0        0.06       -6.39      4.63 o 
  -3  11   0        9.51       15.42      5.50 o 
  -2  11   0        2.24        3.21      5.03 o 
  -1  11   0        0.29        3.77      4.66 o 
   0  11   0       32.09       30.38      9.00 o 
   1  11   0        0.00        1.72      3.53 o 
   2  11   0       71.68       68.66     11.48 o 
   3  11   0       33.64       17.87      7.31 o 
   4  11   0        0.09        1.91      3.56 o 
   5  11   0      205.16      197.58     14.73 o 
   6  11   0        2.57       -4.76      3.18 o 
   7  11   0        3.75        3.44      4.10 o 
   8  11   0        0.35        2.75      4.14 o 
   9  11   0        4.49        0.12      6.20 o 
  -2  12   0       16.26       25.94      6.75 o 
  -1  12   0        0.82        5.67      4.59 o 
   0  12   0        6.62        5.58      6.87 o 
   1  12   0        5.39       -0.76      5.30 o 
   2  12   0        7.74       10.70      6.55 o 
   3  12   0        4.94       10.19      6.85 o 
   4  12   0       75.24       63.19     11.57 o 
   5  12   0       52.02       46.33      6.84 o 
   6  12   0      139.57      167.96     11.33 o 
   7  12   0        2.46        2.69      4.08 o 
   8  12   0       25.50       23.53     10.28 o 
   0  13   0       25.60       21.44      9.22 o 
   1  13   0        0.03       -4.31      5.79 o 
   2  13   0        8.34        4.77      6.43 o 
   3  13   0        5.15        1.75      5.65 o 
   4  13   0        0.91       14.20      7.31 o 
   5  13   0       28.16       34.05     10.28 o 
   6  13   0        7.85        9.24      7.54 o 
  -6 -13   1        2.11        1.25      4.49 o 
  -5 -13   1       10.51        3.55      6.64 o 
  -4 -13   1       28.79       46.71     11.57 o 
  -3 -13   1       29.84       41.73     11.23 o 
  -2 -13   1        1.65       -7.24      4.86 o 
  -1 -13   1        0.78        0.21      6.99 o 
  -7 -12   1        0.28       -0.72      3.79 o 
  -6 -12   1       12.73       11.58      5.20 o 
  -5 -12   1        0.35        5.20      4.62 o 
  -4 -12   1       40.38       44.31     11.18 o 
  -3 -12   1       16.87        3.94      5.81 o 
  -2 -12   1        0.47       -4.80      5.30 o 
  -1 -12   1        5.61        3.60      6.29 o 
   0 -12   1       39.19       38.69     10.26 o 
   1 -12   1       13.20       15.61      8.44 o 
   2 -12   1        9.84       18.10      6.21 o 
  -8 -11   1        3.36       -0.73      4.12 o 
  -7 -11   1        3.77        2.67      3.95 o 
  -6 -11   1       13.48       19.85      5.21 o 
  -5 -11   1       10.52       11.15      5.45 o 
  -4 -11   1       30.83       39.02     11.14 o 
  -3 -11   1       56.71       40.60      9.64 o 
  -2 -11   1        3.63        3.02      5.14 o 
  -1 -11   1      128.78      104.37     13.35 o 
   0 -11   1       61.08       81.47     12.66 o 
   1 -11   1       10.00       15.25      7.00 o 
   2 -11   1        0.66       -0.28      4.43 o 
   3 -11   1        3.03        1.45      7.32 o 
  -9 -10   1       41.78       35.30      6.87 o 
  -8 -10   1        2.04        0.15      4.63 o 
  -7 -10   1       20.76       30.42     13.33 o 
  -6 -10   1        1.05        2.71      3.37 o 
  -5 -10   1        0.30        2.33      3.29 o 
  -4 -10   1        2.74       -3.54      2.56 o 
  -3 -10   1        2.49        3.39      3.38 o 
  -2 -10   1        0.58       -0.37      4.66 o 
  -1 -10   1       56.92       70.62      7.86 o 
   0 -10   1      347.63      362.97     13.90 o 
   1 -10   1       10.32        8.81      4.35 o 
   2 -10   1       80.96       83.09      8.69 o 
   3 -10   1       85.11       96.37      9.58 o 
   4 -10   1        0.66       -1.09      5.91 o 
 -10  -9   1       98.56       91.11     14.94 o 
  -9  -9   1        5.83        2.68      4.41 o 
  -8  -9   1       30.59       32.90     13.45 o 
  -7  -9   1        3.32        4.00      3.68 o 
  -6  -9   1       28.85       28.43      5.33 o 
  -5  -9   1       61.70       69.69     11.43 o 
  -4  -9   1       12.76        7.98      3.64 o 
  -3  -9   1       65.16       60.92      6.17 o 
  -2  -9   1        6.54        9.30      3.24 o 
  -1  -9   1       88.90       92.19     13.59 o 
   0  -9   1       42.57       36.23      5.55 o 
   1  -9   1        2.70       -0.52      4.58 o 
   2  -9   1      150.40      182.72     11.10 o 
   3  -9   1       35.33       43.26     14.62 o 
   4  -9   1       21.37       22.57      9.61 o 
   5  -9   1       15.77        9.40      6.79 o 
 -10  -8   1        5.36        1.45      6.34 o 
  -9  -8   1       50.37       47.65     10.49 o 
  -8  -8   1        0.95       -4.00      4.78 o 
  -7  -8   1        1.36        2.00      3.38 o 
  -6  -8   1       39.70       47.61      6.06 o 
  -5  -8   1        1.51       -0.56      2.88 o 
  -4  -8   1      134.65      125.58      7.89 o 
  -3  -8   1        2.27        2.12      2.54 o 
  -2  -8   1       41.60       45.71      4.66 o 
  -1  -8   1      242.03      215.18      7.03 o 
   0  -8   1      280.53      298.01      8.33 o 
   1  -8   1       16.22       10.12      5.88 o 
   2  -8   1      183.25      204.94     10.21 o 
   3  -8   1       71.16       69.37     10.54 o 
   4  -8   1       15.15       17.03      5.31 o 
   5  -8   1       25.02       18.18      5.36 o 
   6  -8   1        4.60        6.12      4.71 o 
 -10  -7   1        0.69        8.21      5.90 o 
  -9  -7   1        4.65       10.88      6.18 o 
  -8  -7   1       35.39       40.89      6.28 o 
  -7  -7   1       13.59       12.52      4.78 o 
  -6  -7   1      366.50      368.25     12.72 o 
  -5  -7   1       79.99       87.28      6.66 o 
  -4  -7   1       53.24       48.62      5.20 o 
  -3  -7   1      539.05      540.83     10.33 o 
  -2  -7   1       10.00        9.99      2.69 o 
  -1  -7   1      124.03      138.07      5.34 o 
   0  -7   1        0.02        0.56      2.53 o 
   1  -7   1       43.47       43.77      3.64 o 
   2  -7   1      579.81      555.46     15.49 o 
   3  -7   1      200.95      210.17     18.07 o 
   4  -7   1      122.34      141.60      9.54 o 
   5  -7   1       64.87       77.33      8.16 o 
   6  -7   1       13.21        6.50      4.40 o 
   7  -7   1        2.79       -0.69      5.95 o 
 -10  -6   1        1.41        1.52      5.21 o 
  -9  -6   1        2.26       -1.41      4.54 o 
  -8  -6   1        3.49        4.97      3.55 o 
  -7  -6   1      174.34      151.34      9.02 o 
  -6  -6   1      362.32      364.69     12.23 o 
  -5  -6   1       21.93       21.03      3.98 o 
  -4  -6   1      978.40      972.04     13.77 o 
  -3  -6   1      496.48      458.73      7.02 o 
  -2  -6   1      320.86      335.20      7.39 o 
  -1  -6   1       67.99       67.86      3.70 o 
   0  -6   1     1900.02     1856.63     32.10 o 
   1  -6   1      213.75      179.75      5.76 o 
   2  -6   1      407.21      354.69      8.26 o 
   3  -6   1      154.10      165.31      8.79 o 
   4  -6   1       11.81       12.23      3.95 o 
   5  -6   1      360.23      359.79     16.46 o 
   6  -6   1       12.03       21.82      5.97 o 
   7  -6   1        0.07        1.06      5.46 o 
   8  -6   1       11.10       12.98      8.02 o 
 -11  -5   1        3.99       15.05      7.95 o 
 -10  -5   1        9.91        0.90      5.72 o 
  -9  -5   1        9.45        7.03      5.95 o 
  -8  -5   1       49.00       37.59     13.36 o 
  -7  -5   1      283.73      262.54     10.79 o 
  -6  -5   1       64.83       53.34      5.44 o 
  -5  -5   1      547.32      489.55      9.41 o 
  -4  -5   1       92.29      102.01      5.30 o 
  -3  -5   1      584.97      710.21     15.95 o 
  -2  -5   1       49.22       38.95      2.64 o 
  -1  -5   1      521.66      606.43      9.59 o 
   0  -5   1     1998.81     2171.65     22.22 o 
   1  -5   1      106.43      133.17      4.67 o 
   2  -5   1     1050.97     1057.67     14.47 o 
   3  -5   1      186.54      210.19      9.27 o 
   4  -5   1      218.38      248.25     10.29 o 
   5  -5   1      662.58      673.74     24.14 o 
   6  -5   1        0.86        6.05      8.60 o 
   7  -5   1       58.87       35.41      9.15 o 
   8  -5   1        2.78        1.20      5.51 o 
 -11  -4   1       12.86       21.35      8.53 o 
 -10  -4   1        7.57        3.90      5.95 o 
  -9  -4   1        1.77        7.26      5.76 o 
  -8  -4   1      166.41      142.56     21.61 o 
  -7  -4   1        0.19       -0.83      2.01 o 
  -6  -4   1      143.67      136.79      5.57 o 
  -5  -4   1       13.35       15.55      2.31 o 
  -4  -4   1      195.41      201.71      5.32 o 
  -3  -4   1     2031.41     2059.75     20.44 o 
  -2  -4   1       12.25        9.20      2.70 o 
  -1  -4   1     4891.10     4899.04     40.07 o 
   0  -4   1      294.30      274.16      5.75 o 
   1  -4   1       97.80      127.42      4.15 o 
   2  -4   1       17.62       14.65      2.06 o 
   3  -4   1      846.32      813.71     12.36 o 
   4  -4   1      133.15      148.37      5.67 o 
   5  -4   1        1.71       -1.42      3.95 o 
   6  -4   1        6.51        2.68      3.23 o 
   7  -4   1       74.66       61.58     10.81 o 
   8  -4   1        8.93        4.47      5.42 o 
   9  -4   1        5.24        7.29      6.18 o 
 -11  -3   1        6.22        4.15      6.18 o 
 -10  -3   1      103.59       87.45     12.26 o 
  -9  -3   1        2.76        1.36      4.54 o 
  -8  -3   1      289.01      307.34      9.28 o 
  -7  -3   1        8.64       10.70      2.69 o 
  -6  -3   1      650.31      634.74     11.64 o 
  -5  -3   1      147.22      141.36      6.85 o 
  -4  -3   1     2203.70     2232.39     40.51 o 
  -3  -3   1      112.49      129.83      3.86 o 
  -2  -3   1      255.12      222.71      5.00 o 
  -1  -3   1        1.54       -0.27      0.97 o 
   0  -3   1     2618.28     2782.85     24.21 o 
   1  -3   1      321.47      311.70      5.86 o 
   2  -3   1      628.83      623.88     20.54 o 
   3  -3   1       30.19       34.61      2.74 o 
   4  -3   1        0.02       -0.68      1.45 o 
   5  -3   1       13.65        8.38      3.50 o 
   6  -3   1       46.32       47.58      5.23 o 
   7  -3   1       19.49       19.07      6.82 o 
   8  -3   1       51.95       49.27     10.28 o 
   9  -3   1        1.39        1.71      5.30 o 
 -11  -2   1        4.23        2.86      6.02 o 
  -9  -2   1       10.62        9.80      4.98 o 
  -8  -2   1      115.63      101.05      5.91 o 
  -7  -2   1      968.92      956.72     15.72 o 
  -6  -2   1      328.42      284.03      8.37 o 
  -5  -2   1      121.13      142.28      5.58 o 
  -4  -2   1      144.46      146.16      4.56 o 
  -3  -2   1     1375.93     1282.85     13.85 o 
  -2  -2   1     1143.67      898.45     13.12 o 
  -1  -2   1     6863.38     6292.22     58.75 o 
   0  -2   1      266.51      263.92      4.98 o 
   1  -2   1      553.08      565.72      7.44 o 
   2  -2   1      677.46      656.16      8.95 o 
   3  -2   1      176.29      141.92      4.44 o 
   4  -2   1       59.35       59.17      4.41 o 
   5  -2   1       14.19        8.86      2.20 o 
   6  -2   1       62.69       76.25      4.70 o 
   7  -2   1       22.03       27.57      4.59 o 
   8  -2   1       20.78       26.28      8.41 o 
   9  -2   1        0.98       -1.91      4.84 o 
  10  -2   1        5.30        7.26      7.12 o 
 -10  -1   1        3.11       -0.28      3.52 o 
  -9  -1   1       94.81      107.90      8.33 o 
  -8  -1   1        3.63        4.54      2.84 o 
  -7  -1   1      725.86      705.05     13.30 o 
  -6  -1   1       34.02       34.93      3.44 o 
  -5  -1   1       52.61       52.87      4.95 o 
  -4  -1   1      708.75      738.19     10.73 o 
  -3  -1   1       19.65       16.49      1.82 o 
  -2  -1   1     2621.54     2163.17     18.83 o 
  -1  -1   1     4179.32     4346.21     49.60 o 
   0  -1   1     2607.10     2475.89     37.41 o 
   1  -1   1     1251.17     1162.84     11.12 o 
   2  -1   1     2043.14     2061.37     18.77 o 
   3  -1   1       28.91       33.81      2.36 o 
   4  -1   1        8.25        2.20      3.48 o 
   5  -1   1      446.95      436.01      8.95 o 
   6  -1   1        2.39        1.06      1.90 o 
   7  -1   1       49.18       48.29      5.57 o 
   8  -1   1       48.90       47.78      6.06 o 
   9  -1   1        1.12        0.83      5.07 o 
  10  -1   1       33.64       34.67      9.64 o 
 -10   0   1        0.82       -2.35      4.66 o 
  -9   0   1       24.61       34.20      5.59 o 
  -8   0   1      100.43       88.32      7.36 o 
  -7   0   1       14.15        6.32      2.99 o 
  -6   0   1      616.23      594.19     18.88 o 
  -5   0   1       36.20       27.00      4.52 o 
  -4   0   1        6.32        3.50      1.92 o 
  -3   0   1        7.12       27.44      2.15 o 
  -2   0   1       94.86       72.58      6.18 o 
  -1   0   1      473.89      385.49      8.55 o 
   1   0   1     3183.79     3153.69     41.87 o 
   2   0   1    24588.85    22431.11    308.86 o 
   3   0   1      362.82      363.77      6.31 o 
   4   0   1        6.61       14.78      2.53 o 
   5   0   1       63.40       70.68      3.81 o 
   6   0   1       48.67       53.08      3.85 o 
   7   0   1      178.13      168.18     10.61 o 
   8   0   1       43.94       68.02      6.78 o 
   9   0   1        0.34        5.98      3.78 o 
  10   0   1       13.76       19.23      8.00 o 
 -10   1   1        0.62        6.87      6.71 o 
  -9   1   1        0.04        3.11      4.89 o 
  -8   1   1       29.13       29.02      3.87 o 
  -7   1   1        1.17       -0.50      2.02 o 
  -6   1   1      174.25      179.27      6.21 o 
  -5   1   1      320.24      352.44      8.04 o 
  -4   1   1       17.85       11.34      2.66 o 
  -3   1   1     4499.28     4671.27     38.48 o 
  -2   1   1     2340.42     2221.01     19.59 o 
  -1   1   1    10520.45     9866.64     88.67 o 
   1   1   1     2089.52     1664.54     17.03 o 
   2   1   1    15153.96    14971.79    131.11 o 
   3   1   1       31.05       29.04      3.52 o 
   4   1   1      198.29      213.79      5.31 o 
   5   1   1      206.16      194.90      7.04 o 
   6   1   1      218.17      244.98      7.26 o 
   7   1   1       41.42       47.01      4.65 o 
   8   1   1      314.42      342.58     18.46 o 
   9   1   1        6.73        5.72      3.65 o 
  10   1   1        4.12       -1.09      3.26 o 
 -10   2   1        3.03        1.91      6.46 o 
  -9   2   1        0.50        2.95      5.69 o 
  -8   2   1       51.40       60.26     10.63 o 
  -7   2   1      173.08      190.12      7.10 o 
  -6   2   1       10.91        7.24      2.79 o 
  -5   2   1        1.87        3.30      1.83 o 
  -4   2   1      680.25      700.41     10.87 o 
  -3   2   1     1850.54     1943.03     19.51 o 
  -2   2   1        0.65        0.98      1.00 o 
  -1   2   1        0.67       -1.96      1.30 o 
   0   2   1      567.73      654.63      8.73 o 
   1   2   1     1664.97     1873.51     16.01 o 
   2   2   1     3584.27     3987.92     31.68 o 
   3   2   1    14662.72    14311.74    104.58 o 
   4   2   1      257.30      259.86      6.48 o 
   5   2   1      595.78      633.89     10.49 o 
   6   2   1       53.37       55.04      3.83 o 
   7   2   1      199.63      208.50      6.99 o 
   8   2   1      125.60      127.79      8.27 o 
   9   2   1      287.79      292.01     12.48 o 
  10   2   1       12.34        8.78      4.16 o 
  11   2   1        0.40        1.71      3.95 o 
  -9   3   1       51.59       58.77     11.99 o 
  -8   3   1        0.28        5.46      5.83 o 
  -7   3   1      128.98      112.90     15.16 o 
  -6   3   1      192.25      199.42     21.68 o 
  -5   3   1        1.84        0.33      1.67 o 
  -4   3   1     3143.71     3115.02     30.19 o 
  -3   3   1       53.92       47.77      2.82 o 
  -2   3   1       79.47       73.32      4.45 o 
  -1   3   1     1349.53     1228.28     17.08 o 
   0   3   1      129.80      107.95      4.12 o 
   1   3   1      121.49      135.44      3.61 o 
   2   3   1      398.05      398.03      6.22 o 
   3   3   1      111.83      101.84      3.47 o 
   4   3   1     2701.85     2815.14     27.55 o 
   5   3   1        3.31        2.17      1.61 o 
   6   3   1      540.22      580.31     10.91 o 
   7   3   1      374.70      367.20      9.20 o 
   8   3   1       93.21       99.96     10.90 o 
   9   3   1        8.25        8.24      5.15 o 
  10   3   1        0.16        0.63      4.48 o 
  11   3   1        5.83        0.02      5.72 o 
  -9   4   1       17.81       11.76      7.65 o 
  -8   4   1       35.50       23.24      7.91 o 
  -7   4   1       29.62       27.48      5.29 o 
  -6   4   1        5.67        9.92      3.55 o 
  -5   4   1        3.27        5.01      5.45 o 
  -4   4   1     1128.78     1136.34     15.36 o 
  -3   4   1       41.77       39.89      2.72 o 
  -2   4   1      104.77      127.86      3.78 o 
  -1   4   1     2136.96     2170.85     23.12 o 
   0   4   1      692.90      592.50     14.34 o 
   1   4   1       13.29        3.83      1.09 o 
   2   4   1     2475.01     2260.77     21.18 o 
   3   4   1     9917.21    10187.80     77.28 o 
   4   4   1       37.73       37.91      2.80 o 
   5   4   1        3.88        8.22      1.98 o 
   6   4   1      115.50      126.54     12.09 o 
   7   4   1      208.42      194.05      6.90 o 
   8   4   1      175.29      161.38      8.84 o 
   9   4   1       19.41       14.78      4.25 o 
  10   4   1       60.91       71.33     11.44 o 
  11   4   1        9.36        6.92      6.43 o 
  -8   5   1        1.87        4.06      5.79 o 
  -7   5   1        2.08       -4.34      3.07 o 
  -6   5   1      166.86      188.18     13.30 o 
  -5   5   1       30.92       31.08     11.20 o 
  -4   5   1        5.06        7.44      3.13 o 
  -3   5   1        2.69        4.55      3.64 o 
  -2   5   1      911.94      898.54     13.41 o 
  -1   5   1      442.30      424.00      7.18 o 
   0   5   1      110.06       93.67      3.99 o 
   1   5   1       96.67       83.33      6.27 o 
   2   5   1      269.97      281.12      6.06 o 
   3   5   1     2312.21     2168.78     23.04 o 
   4   5   1       76.83       84.65     11.30 o 
   5   5   1      125.64      137.76      5.20 o 
   6   5   1       13.00       12.54      2.62 o 
   7   5   1      214.44      198.78      7.09 o 
   8   5   1        9.41       13.46      3.74 o 
   9   5   1       66.00       63.61     10.93 o 
  10   5   1        8.25       14.73      6.66 o 
  11   5   1       23.41       18.95      7.84 o 
  -8   6   1       17.93        7.58      6.62 o 
  -7   6   1       49.94       53.13      7.37 o 
  -6   6   1        8.34       12.15      4.50 o 
  -5   6   1        3.54       -1.68      5.60 o 
  -4   6   1       97.64       96.51      7.51 o 
  -3   6   1        3.05        6.25      3.03 o 
  -2   6   1      566.32      597.76     27.01 o 
  -1   6   1      545.47      512.74     11.14 o 
   0   6   1       52.33       68.27      3.36 o 
   1   6   1      329.80      365.52      7.45 o 
   2   6   1      461.06      433.41      6.92 o 
   3   6   1     1557.31     1589.64     18.53 o 
   4   6   1      242.40      220.42      7.85 o 
   5   6   1      200.77      180.53      6.02 o 
   6   6   1       38.79       51.09      5.80 o 
   7   6   1       55.48       56.82      4.58 o 
   8   6   1        0.97        0.74      3.90 o 
   9   6   1       83.44       75.53     11.90 o 
  10   6   1        3.35        3.97      6.29 o 
  11   6   1        6.98        1.29      6.16 o 
  -7   7   1        0.01        3.14      4.17 o 
  -6   7   1        0.28        0.87      3.72 o 
  -5   7   1        3.48        4.50      3.84 o 
  -4   7   1       97.11       97.79      8.03 o 
  -3   7   1        0.56        1.91      2.90 o 
  -2   7   1        0.17        0.52      4.40 o 
  -1   7   1       28.08       25.64      4.23 o 
   0   7   1      734.85      737.08     11.67 o 
   1   7   1      302.89      294.48      8.57 o 
   2   7   1      698.64      736.32      9.96 o 
   3   7   1      253.57      226.77      6.42 o 
   4   7   1        0.44       -2.41      1.61 o 
   5   7   1      764.47      795.81     13.43 o 
   6   7   1       55.82       55.29      4.84 o 
   7   7   1        0.05       -3.40      4.50 o 
   8   7   1       64.52       75.13     11.25 o 
   9   7   1        4.05       -2.84      4.36 o 
  10   7   1       75.23       70.04     12.43 o 
  -7   8   1        4.97        3.90      6.66 o 
  -6   8   1       59.04       57.85      8.03 o 
  -5   8   1        4.81        4.63      4.15 o 
  -4   8   1       93.49       90.37      8.51 o 
  -3   8   1        0.11       -2.56      2.70 o 
  -2   8   1      346.15      353.71     14.28 o 
  -1   8   1      137.99      126.50      7.93 o 
   0   8   1       15.49        9.28      8.13 o 
   1   8   1      128.13      148.74      7.03 o 
   2   8   1      378.98      322.93      8.68 o 
   3   8   1       48.74       62.07      3.42 o 
   4   8   1      129.15      106.08      5.13 o 
   5   8   1      622.05      591.46     15.42 o 
   6   8   1        6.33       -0.45      2.64 o 
   7   8   1        8.18        8.31      3.69 o 
   8   8   1        2.20       -0.53      4.70 o 
   9   8   1        6.72       -1.66      5.03 o 
  10   8   1       24.76       29.09      9.48 o 
  -6   9   1       51.41       52.30      8.51 o 
  -5   9   1        5.04        4.38      4.60 o 
  -4   9   1       13.53       12.56      4.84 o 
  -3   9   1       86.15       88.00      8.44 o 
  -2   9   1       18.98       21.06      5.06 o 
  -1   9   1        4.85        5.45      3.59 o 
   0   9   1      295.65      341.46     12.45 o 
   1   9   1      692.78      711.53     17.52 o 
   2   9   1       91.31      101.00      6.60 o 
   3   9   1        5.71       10.76      3.67 o 
   4   9   1      664.18      728.20     13.98 o 
   5   9   1       23.74       26.25      4.78 o 
   6   9   1      370.81      340.34     12.76 o 
   7   9   1       12.48       11.22      4.12 o 
   8   9   1       13.13       11.84      4.24 o 
   9   9   1        0.25        5.12      5.88 o 
  10   9   1        0.06        6.27      7.61 o 
  -5  10   1        1.21        0.76      4.86 o 
  -4  10   1       70.23       76.07     12.13 o 
  -3  10   1        4.05        0.59      4.07 o 
  -2  10   1        0.65        7.36      4.13 o 
  -1  10   1      402.34      426.41     15.44 o 
   0  10   1      102.36      100.09      8.20 o 
   1  10   1       15.01       11.23      4.12 o 
   2  10   1       77.41       55.07      8.15 o 
   3  10   1      166.59      180.79      7.07 o 
   4  10   1        0.58        0.04      2.82 o 
   5  10   1      233.77      264.61     11.48 o 
   6  10   1        9.83        5.44      3.58 o 
   7  10   1       31.75       27.11      5.42 o 
   8  10   1       54.05       47.70      6.98 o 
   9  10   1       12.37        6.36      6.18 o 
  -4  11   1       30.72       28.42      7.08 o 
  -3  11   1        0.11        1.63      4.21 o 
  -2  11   1        5.40        5.69      4.42 o 
  -1  11   1       57.87       73.56      8.37 o 
   0  11   1        4.52        0.77      3.56 o 
   1  11   1        5.52        4.69      3.85 o 
   2  11   1       14.31       13.72      4.12 o 
   3  11   1      357.28      333.09     19.87 o 
   4  11   1      160.69      144.19     21.88 o 
   5  11   1        9.70       20.47      4.98 o 
   6  11   1        5.19        2.07      3.40 o 
   7  11   1       28.58       30.74      5.94 o 
   8  11   1       24.00       28.40      7.54 o 
   9  11   1        0.02       -2.28      5.74 o 
  -2  12   1       25.92       19.35      9.07 o 
  -1  12   1        5.19        3.55      4.26 o 
   0  12   1        4.05        6.52      4.42 o 
   1  12   1        1.57        4.20      4.28 o 
   2  12   1      115.50      133.23     15.08 o 
   3  12   1        6.36        1.15      5.49 o 
   4  12   1       79.81      107.25     13.79 o 
   5  12   1        0.71        4.44      3.88 o 
   6  12   1      135.33      148.12     10.63 o 
   7  12   1       34.11       39.99      6.77 o 
   8  12   1       52.77       66.48      8.59 o 
  -1  13   1        4.93       13.36      8.50 o 
   0  13   1       11.34        9.66      7.17 o 
   1  13   1        1.30       -1.57      5.49 o 
   2  13   1       31.11       15.15      7.61 o 
   3  13   1        1.01       -6.25      5.05 o 
   4  13   1        0.48        6.11      6.57 o 
   5  13   1       10.46        8.21      6.85 o 
   6  13   1        0.84       15.17      7.56 o 
   7  13   1       35.04       42.94      7.32 o 
   2  14   1       17.65       30.20      9.98 o 
   3  14   1        0.58       -1.01      6.43 o 
   4  14   1        0.67        6.13      7.03 o 
  -4 -13   2        1.34       12.96      7.91 o 
  -3 -13   2        2.45        5.35      6.82 o 
  -2 -13   2       18.18       20.91      9.06 o 
  -7 -12   2       15.23       24.60      6.64 o 
  -6 -12   2        2.03       -4.07      4.05 o 
  -5 -12   2        1.56        9.84      5.68 o 
  -4 -12   2       46.43       58.74     12.24 o 
  -3 -12   2        0.54        7.35      6.62 o 
  -2 -12   2       31.29       23.03      9.24 o 
  -1 -12   2       21.97       31.88      9.71 o 
   0 -12   2        0.04       -3.02      5.95 o 
   1 -12   2        0.37       -5.05      6.18 o 
  -8 -11   2        2.61       -2.98      3.84 o 
  -7 -11   2        0.76       -0.20      4.21 o 
  -6 -11   2        0.44       -3.28      3.28 o 
  -5 -11   2        0.34       -0.03      3.55 o 
  -4 -11   2        0.82        5.33      3.75 o 
  -3 -11   2        0.07       -1.59      4.80 o 
  -2 -11   2      109.54       78.96     12.54 o 
  -1 -11   2      133.56      135.72     15.35 o 
   0 -11   2        1.86        5.92      6.16 o 
   1 -11   2       47.25       65.41     12.33 o 
   2 -11   2       16.78       30.77      7.42 o 
   3 -11   2        1.81        4.36      4.87 o 
  -9 -10   2        6.65        8.00      4.80 o 
  -8 -10   2       15.75       13.75      5.47 o 
  -7 -10   2      102.97       94.87      9.09 o 
  -6 -10   2       12.32       18.04      5.00 o 
  -5 -10   2       56.56       48.61      6.86 o 
  -4 -10   2        2.11        6.08      3.80 o 
  -3 -10   2       15.19       17.12      4.63 o 
  -2 -10   2      370.46      401.70     14.14 o 
  -1 -10   2       89.67       88.48     12.13 o 
   0 -10   2       10.17       15.49      7.33 o 
   1 -10   2       62.64       51.46      7.63 o 
   2 -10   2       90.47      106.48      9.47 o 
   3 -10   2        7.23        5.79      4.97 o 
   4 -10   2       15.42        6.70      5.27 o 
  -9  -9   2        0.67        2.74      4.14 o 
  -8  -9   2       66.01       73.73      8.23 o 
  -7  -9   2       69.22       85.72      8.42 o 
  -6  -9   2        1.38        3.60      3.61 o 
  -5  -9   2      301.66      313.06     28.29 o 
  -4  -9   2      256.58      208.16     10.41 o 
  -3  -9   2        0.13       -1.44      2.57 o 
  -2  -9   2        0.15       -3.25      2.17 o 
  -1  -9   2        0.49        4.58      3.01 o 
   0  -9   2      107.00      131.98      8.57 o 
   1  -9   2       40.80       47.17      6.40 o 
   2  -9   2      117.17      119.58      9.15 o 
   3  -9   2       11.09       14.62      5.09 o 
   4  -9   2       52.89       62.35      8.30 o 
   5  -9   2        0.15        3.24      4.31 o 
 -10  -8   2       30.93       25.71      8.60 o 
  -9  -8   2       16.66        9.55      4.73 o 
  -8  -8   2        1.89       -1.48      5.88 o 
  -7  -8   2        3.14        5.43      3.44 o 
  -6  -8   2        9.73        8.73      4.01 o 
  -5  -8   2      147.39      144.44      8.92 o 
  -4  -8   2      578.37      606.67     21.98 o 
  -3  -8   2        6.87       18.49      5.44 o 
  -2  -8   2      108.20      119.79      7.50 o 
  -1  -8   2      277.79      251.70      7.79 o 
   0  -8   2        4.18        1.28      2.08 o 
   1  -8   2      123.60      114.36      7.96 o 
   2  -8   2        2.12        3.67      3.57 o 
   3  -8   2        4.45        2.55     10.69 o 
   4  -8   2        1.46       -1.96      3.38 o 
   5  -8   2       26.19       27.50      5.90 o 
   6  -8   2        2.65        3.32      7.33 o 
 -10  -7   2        2.15       11.99      6.85 o 
  -9  -7   2       66.24       64.85     23.61 o 
  -8  -7   2        1.50        1.76      3.53 o 
  -7  -7   2      185.75      174.10     11.93 o 
  -6  -7   2      242.45      262.33     15.47 o 
  -5  -7   2        5.94        3.66      2.89 o 
  -4  -7   2      108.14      133.97     17.54 o 
  -3  -7   2      138.51      158.72      8.15 o 
  -2  -7   2      175.33      155.55      5.67 o 
  -1  -7   2      279.55      263.83      7.47 o 
   0  -7   2        0.08       -0.55      1.91 o 
   1  -7   2       56.57       49.86      3.99 o 
   2  -7   2      116.48      108.74     12.40 o 
   3  -7   2       85.03       84.92      7.67 o 
   4  -7   2       23.56       28.87     11.18 o 
   5  -7   2        0.09        0.50      3.72 o 
   6  -7   2        2.28       -4.03      5.69 o 
   7  -7   2        3.99       -4.38      5.63 o 
 -10  -6   2        9.54       19.94      8.32 o 
  -9  -6   2       11.93       13.50      4.64 o 
  -8  -6   2        1.34        1.88      3.23 o 
  -7  -6   2       44.87       47.52      6.79 o 
  -6  -6   2        7.69       10.12      3.46 o 
  -5  -6   2       48.23       54.28      5.61 o 
  -4  -6   2      467.48      424.03     12.55 o 
  -3  -6   2       23.56       37.68      3.37 o 
  -2  -6   2      189.51      200.33      7.13 o 
  -1  -6   2      220.31      231.23      6.40 o 
   0  -6   2      836.93      886.24     16.12 o 
   1  -6   2      838.58      870.43     13.73 o 
   2  -6   2      147.80      120.48      5.38 o 
   3  -6   2       11.00        2.68      3.00 o 
   4  -6   2      248.26      258.88     11.32 o 
   5  -6   2       15.30        9.12      4.14 o 
   6  -6   2       94.96      109.79     14.04 o 
   7  -6   2       67.62       72.05     13.05 o 
 -10  -5   2       59.41       74.05     12.17 o 
  -9  -5   2        2.95        4.72      5.96 o 
  -8  -5   2       29.43       35.24      5.63 o 
  -7  -5   2       98.79       92.86      7.34 o 
  -6  -5   2      430.31      400.49     12.83 o 
  -5  -5   2      845.63      802.18     17.43 o 
  -4  -5   2      766.69      753.35     17.28 o 
  -3  -5   2      475.91      486.04      6.37 o 
  -2  -5   2     1357.79     1316.58     15.48 o 
  -1  -5   2      748.40      743.89     12.85 o 
   0  -5   2       46.56       50.18      3.22 o 
   1  -5   2       13.57       17.55      2.44 o 
   2  -5   2       45.08       45.00      3.44 o 
   3  -5   2      125.99      130.66      5.53 o 
   4  -5   2      202.04      177.81     10.07 o 
   5  -5   2        0.49        1.50      3.15 o 
   6  -5   2        8.68        7.56      5.60 o 
   7  -5   2      162.66      126.64     15.12 o 
   8  -5   2        1.85       -0.30      4.96 o 
 -11  -4   2       24.52       17.24      8.09 o 
 -10  -4   2       72.91       75.62     12.36 o 
  -9  -4   2       15.92       17.93      4.94 o 
  -8  -4   2       15.12        8.48      3.80 o 
  -7  -4   2      490.67      507.64     23.43 o 
  -6  -4   2       86.54       91.17      6.61 o 
  -5  -4   2       81.48       79.75      3.88 o 
  -4  -4   2       19.37       34.91      2.47 o 
  -3  -4   2      358.61      391.30      6.62 o 
  -2  -4   2       56.65       80.09      2.99 o 
  -1  -4   2     1156.55     1204.08     16.19 o 
   0  -4   2      245.31      239.03      5.68 o 
   1  -4   2     2607.07     2656.64     32.85 o 
   2  -4   2      966.53      994.48     13.70 o 
   3  -4   2       18.41       21.36      2.68 o 
   4  -4   2       26.23       29.10      3.27 o 
   5  -4   2      368.38      352.11      9.31 o 
   6  -4   2        2.47        3.54      3.20 o 
   7  -4   2        3.36        0.09      4.73 o 
   8  -4   2       21.35       27.46      8.90 o 
   9  -4   2        5.07        6.87      6.92 o 
 -11  -3   2       16.12       23.10      8.53 o 
 -10  -3   2       31.65       43.27      9.64 o 
  -9  -3   2        9.65        9.78      5.73 o 
  -8  -3   2      532.86      514.96     17.77 o 
  -7  -3   2      225.11      234.28     11.10 o 
  -6  -3   2      294.85      310.19      7.98 o 
  -5  -3   2      577.52      636.39     10.75 o 
  -4  -3   2      200.56      160.02      8.99 o 
  -3  -3   2      944.61      895.02     11.10 o 
  -2  -3   2      276.62      311.99     10.17 o 
  -1  -3   2     1062.35     1097.27     12.03 o 
   0  -3   2      183.00      165.68      5.31 o 
   1  -3   2     1018.50     1115.94     16.09 o 
   2  -3   2        7.00        3.43      1.60 o 
   3  -3   2      481.33      508.24     15.39 o 
   4  -3   2     1051.88     1133.91     15.91 o 
   5  -3   2      152.91      160.37      6.20 o 
   6  -3   2       11.11       12.94      2.91 o 
   7  -3   2       80.31      104.76     13.03 o 
   8  -3   2        2.86        5.76      5.37 o 
   9  -3   2        0.19       -4.82      4.59 o 
 -10  -2   2        0.01        4.27      5.16 o 
  -9  -2   2       36.57       32.51      7.88 o 
  -8  -2   2      226.79      222.16      8.08 o 
  -7  -2   2     1131.13     1112.00     17.35 o 
  -6  -2   2       78.79       80.79      4.58 o 
  -5  -2   2        8.03        3.42      1.75 o 
  -4  -2   2      675.56      666.88     13.66 o 
  -3  -2   2       15.69       23.32      1.89 o 
  -2  -2   2       60.56       48.00      3.33 o 
  -1  -2   2     3106.87     3456.85     51.78 o 
   0  -2   2       71.19       62.32      2.55 o 
   1  -2   2      234.88      228.40      5.20 o 
   2  -2   2     2027.53     1890.50     18.89 o 
   3  -2   2      868.89      864.59     13.23 o 
   4  -2   2      246.50      262.46      6.70 o 
   5  -2   2      287.56      293.81      9.17 o 
   6  -2   2        9.29       10.84      2.59 o 
   7  -2   2        0.10        0.42      2.78 o 
   8  -2   2        0.92       -1.64      4.31 o 
   9  -2   2       15.52       33.36      9.59 o 
 -10  -1   2       53.19       53.14      9.52 o 
  -9  -1   2       49.93       51.59     13.57 o 
  -8  -1   2      259.10      279.96      9.08 o 
  -7  -1   2      310.79      322.52      9.02 o 
  -6  -1   2      115.95      136.15      7.36 o 
  -5  -1   2      775.15      765.93     12.21 o 
  -4  -1   2      107.53      106.28      4.05 o 
  -3  -1   2     3900.14     3906.84     32.90 o 
  -2  -1   2     3210.62     3565.99     51.09 o 
  -1  -1   2     4376.95     4601.50     54.64 o 
   0  -1   2      120.84      146.65      5.58 o 
   1  -1   2     1970.89     1905.17     17.13 o 
   2  -1   2     1046.15     1028.10     11.94 o 
   3  -1   2      815.00      796.88     15.19 o 
   4  -1   2      407.90      386.04      9.07 o 
   5  -1   2      399.82      374.98      9.45 o 
   6  -1   2       23.09       28.59      6.81 o 
   7  -1   2       53.26       54.87      5.84 o 
   8  -1   2        0.33       -0.50      2.80 o 
   9  -1   2       18.32       20.43      7.47 o 
  10  -1   2        9.94       -3.94      4.73 o 
 -10   0   2       12.33        9.82      5.83 o 
  -9   0   2       13.53       15.56      4.30 o 
  -8   0   2      174.09      164.41      7.16 o 
  -7   0   2       26.03       21.31      3.34 o 
  -6   0   2        8.76        6.25      2.22 o 
  -5   0   2       82.75       73.27      4.02 o 
  -4   0   2      766.22      697.61     10.60 o 
  -3   0   2      451.10      432.51      7.27 o 
  -2   0   2     4690.31     4843.75     37.92 o 
  -1   0   2     1305.13     1209.85     30.92 o 
   0   0   2      653.36      697.58     12.80 o 
   1   0   2      413.58      412.09      6.86 o 
   2   0   2     3703.09     3749.22     37.97 o 
   3   0   2     2010.40     2109.21     20.04 o 
   4   0   2      567.23      510.78     10.89 o 
   5   0   2        0.26       -0.19      1.42 o 
   6   0   2       83.94       73.21      4.27 o 
   7   0   2        3.20        2.26      2.68 o 
   8   0   2      219.36      229.96     10.73 o 
   9   0   2        0.00       -0.70      5.41 o 
  10   0   2        0.68        0.25      5.83 o 
 -10   1   2        2.74        0.88      5.07 o 
  -9   1   2        6.16        7.63      5.83 o 
  -8   1   2       14.33        9.81      2.92 o 
  -7   1   2        6.85        8.72      2.72 o 
  -6   1   2       22.46       22.87      3.20 o 
  -5   1   2     1987.91     1894.91     21.82 o 
  -4   1   2        9.54       11.27      2.48 o 
  -3   1   2     1276.98     1194.36     13.66 o 
  -2   1   2     1652.82     1588.51     15.34 o 
  -1   1   2     5102.85     4714.39     44.89 o 
   0   1   2     1540.17     1588.09     22.73 o 
   1   1   2      104.87      181.03      4.07 o 
   2   1   2    12194.60    12476.24    110.89 o 
   3   1   2      208.30      240.81      4.70 o 
   4   1   2     3326.53     3278.88     29.51 o 
   5   1   2       39.07       30.91      2.76 o 
   6   1   2        1.22        0.23      1.69 o 
   7   1   2      160.36      150.62      8.18 o 
   8   1   2      156.19      185.66      9.65 o 
   9   1   2       36.86       27.89      6.04 o 
  10   1   2       37.86       49.12      7.00 o 
 -10   2   2       21.88       19.20      8.07 o 
  -9   2   2       25.48       13.12      6.75 o 
  -8   2   2       85.60       89.20      7.65 o 
  -7   2   2       65.42       54.74      6.01 o 
  -6   2   2        5.01        3.53      1.95 o 
  -5   2   2      106.36      110.17      4.79 o 
  -4   2   2      513.01      553.79      9.48 o 
  -3   2   2        9.86       11.28      1.73 o 
  -2   2   2        0.29        0.55      1.02 o 
  -1   2   2      590.11      610.87      9.94 o 
   0   2   2       78.87       75.62      4.13 o 
   1   2   2       24.68       60.73      2.01 o 
   2   2   2      228.36      178.93      5.01 o 
   3   2   2     1415.24     1287.46     13.50 o 
   4   2   2      998.83      961.95     15.39 o 
   5   2   2     1332.36     1481.72     17.33 o 
   6   2   2       60.36       59.20      3.76 o 
   7   2   2      877.18      853.13     19.00 o 
   8   2   2       72.42       72.19      6.95 o 
   9   2   2      284.24      292.84     25.11 o 
  10   2   2        6.05        6.09      3.97 o 
  11   2   2        1.27        1.14      3.82 o 
  -9   3   2       22.24       21.92      8.05 o 
  -8   3   2       10.93        6.42      6.02 o 
  -7   3   2       37.69       41.95      5.79 o 
  -6   3   2       26.55       11.42      3.56 o 
  -5   3   2       99.44      122.22      5.09 o 
  -4   3   2     1103.81     1135.04     14.87 o 
  -3   3   2      161.68      155.27      5.89 o 
  -2   3   2     2627.08     2630.21     40.99 o 
  -1   3   2      111.61      129.38      6.96 o 
   0   3   2       12.16        5.12      2.78 o 
   1   3   2     2257.53     2205.05     19.30 o 
   2   3   2       13.17       28.67      2.97 o 
   3   3   2      515.74      570.90     13.10 o 
   4   3   2      308.36      323.49      6.55 o 
   5   3   2      571.36      664.17     10.63 o 
   6   3   2        5.61        0.22      1.98 o 
   7   3   2      276.19      321.90     11.35 o 
   8   3   2      181.60      173.27      9.45 o 
   9   3   2        9.09        5.49      3.72 o 
  10   3   2       30.62       46.42      7.00 o 
  11   3   2       17.87       12.36     14.26 o 
  -9   4   2        0.63        2.40      5.67 o 
  -8   4   2        0.02        0.41      3.51 o 
  -7   4   2      136.25      131.72      9.14 o 
  -6   4   2       38.29       34.29      5.63 o 
  -5   4   2        3.11        3.55      2.77 o 
  -4   4   2      122.67       98.60      4.26 o 
  -3   4   2       66.04       57.12      2.92 o 
  -2   4   2     2955.85     3014.31     36.52 o 
  -1   4   2      199.69      202.62      8.97 o 
   0   4   2        5.51       12.03      2.72 o 
   1   4   2     2074.11     2115.48     19.64 o 
   2   4   2     6625.76     6858.95     53.37 o 
   3   4   2     4323.84     4463.72     37.61 o 
   4   4   2     1874.23     1921.27     20.33 o 
   5   4   2      136.25      133.12      7.05 o 
   6   4   2      640.41      618.45     11.32 o 
   7   4   2        5.95        8.77      3.30 o 
   8   4   2       24.59       26.49      7.15 o 
   9   4   2        7.61        1.74      4.01 o 
  10   4   2        6.12        4.82      3.88 o 
  11   4   2       10.32       31.33      9.64 o 
  -8   5   2       59.49       54.98     11.60 o 
  -7   5   2        2.18       -1.51      3.48 o 
  -6   5   2       14.48       19.62     10.73 o 
  -5   5   2        2.07        3.87      3.33 o 
  -4   5   2     1269.73     1223.82     23.38 o 
  -3   5   2       75.71       77.04      5.84 o 
  -2   5   2      515.47      512.70     12.70 o 
  -1   5   2     3693.62     3756.62     43.84 o 
   0   5   2     2225.04     2157.84     20.64 o 
   1   5   2     4034.69     4135.76     29.91 o 
   2   5   2        7.66        8.63      1.61 o 
   3   5   2       33.83       35.43      2.66 o 
   4   5   2     1039.26     1028.17     13.87 o 
   5   5   2      890.71      883.94     23.65 o 
   6   5   2        2.93        4.46      2.06 o 
   7   5   2        7.71        9.35      2.65 o 
   8   5   2       59.92       55.58      6.23 o 
   9   5   2       76.31       56.78      6.71 o 
  10   5   2        0.61       -6.22      4.15 o 
  11   5   2       17.73       23.19      8.37 o 
  -8   6   2       16.16       16.18      7.68 o 
  -7   6   2        0.23       -4.43      3.12 o 
  -6   6   2       67.58       68.22      7.64 o 
  -5   6   2      318.04      315.55     18.96 o 
  -4   6   2      182.23      178.16     20.97 o 
  -3   6   2      253.82      278.17     15.82 o 
  -2   6   2      723.49      822.20     43.78 o 
  -1   6   2      291.28      299.50     10.49 o 
   0   6   2       22.88       14.65      2.75 o 
   1   6   2      963.15      946.72     10.81 o 
   2   6   2      313.92      311.99      6.83 o 
   3   6   2      385.86      414.74     13.55 o 
   4   6   2       24.28       23.30      2.71 o 
   5   6   2      820.89      914.12     32.58 o 
   6   6   2      182.78      165.80      6.25 o 
   7   6   2        1.97        0.60      2.09 o 
   8   6   2      127.84      149.59     14.04 o 
   9   6   2       46.49       53.79      9.91 o 
  10   6   2        5.07        1.91      6.11 o 
  11   6   2        7.98        4.38      5.74 o 
  -7   7   2        0.29        2.44      3.98 o 
  -6   7   2       85.69       86.35     12.90 o 
  -5   7   2      118.99      101.67      8.72 o 
  -4   7   2       97.24       70.76      7.12 o 
  -3   7   2        0.00       -1.96      2.68 o 
  -2   7   2      129.64      120.32      7.72 o 
  -1   7   2       45.04       47.47      5.07 o 
   0   7   2      285.91      264.28      8.86 o 
   1   7   2      359.91      330.81      7.35 o 
   2   7   2      136.60      113.73      3.87 o 
   3   7   2      359.63      318.44      7.60 o 
   4   7   2      655.61      703.64     12.11 o 
   5   7   2       92.28       88.12      6.48 o 
   6   7   2       76.63       67.07      7.12 o 
   7   7   2      151.49      139.49      6.39 o 
   8   7   2       41.33       43.57      9.15 o 
   9   7   2        8.52       19.78      7.03 o 
  10   7   2       26.23       23.49      8.05 o 
  11   7   2        2.98        0.83      6.09 o 
  -7   8   2        5.08        8.63      8.14 o 
  -6   8   2       10.77       11.87      5.45 o 
  -5   8   2       48.26       41.22      6.65 o 
  -4   8   2       46.53       41.55      7.01 o 
  -3   8   2        0.07        2.36      3.24 o 
  -2   8   2       29.73       40.09      5.97 o 
  -1   8   2      235.51      234.12     12.30 o 
   0   8   2      421.08      456.97     13.40 o 
   1   8   2        0.00        2.03      1.66 o 
   2   8   2        4.43        6.79      2.56 o 
   3   8   2       59.82       59.96      3.36 o 
   4   8   2      618.93      566.68     13.69 o 
   5   8   2       48.51       58.61      4.89 o 
   6   8   2        5.99        2.15      2.16 o 
   7   8   2      181.63      182.16      9.48 o 
   8   8   2        8.63       17.24      6.73 o 
   9   8   2        1.26       -5.33      3.55 o 
  10   8   2        0.03       -7.16      4.77 o 
  -6   9   2        0.02        0.01      4.41 o 
  -5   9   2        1.24        0.76      4.33 o 
  -4   9   2       14.43        6.21      4.32 o 
  -3   9   2       53.83       52.46      6.97 o 
  -2   9   2      256.46      279.23     12.33 o 
  -1   9   2      165.89      146.82      9.18 o 
   0   9   2        1.67        1.62      2.84 o 
   1   9   2       31.29       38.17      5.19 o 
   2   9   2      129.59      121.98      6.28 o 
   3   9   2      243.33      257.92      6.48 o 
   4   9   2      148.94      158.45      6.64 o 
   5   9   2        0.30       -2.12      1.96 o 
   6   9   2      445.89      432.23     15.56 o 
   7   9   2       47.32       58.56      6.56 o 
   8   9   2        5.58        6.82      5.39 o 
   9   9   2        0.14        1.57      5.60 o 
  10   9   2       50.77       65.77     12.50 o 
  -5  10   2       14.26       14.17     10.10 o 
  -4  10   2        0.00        1.72      4.15 o 
  -3  10   2        3.73        3.77      3.91 o 
  -2  10   2       57.08       70.61      7.95 o 
  -1  10   2      385.77      388.74     14.62 o 
   0  10   2       56.39       67.17      6.99 o 
   1  10   2      917.30      947.76     21.78 o 
   2  10   2      586.24      579.86     16.13 o 
   3  10   2       78.85      101.81      5.68 o 
   4  10   2      173.59      145.75      9.33 o 
   5  10   2      166.72      162.16     12.68 o 
   6  10   2      123.46      155.81     22.99 o 
   7  10   2       45.08       43.49      6.05 o 
   8  10   2        4.10        7.10      6.25 o 
   9  10   2       71.74       45.44     10.95 o 
  10  10   2       25.42       25.57      9.57 o 
  -4  11   2       30.96       28.36      7.12 o 
  -3  11   2        4.18        6.66      6.02 o 
  -2  11   2       46.88       48.59      7.51 o 
  -1  11   2        7.61        4.12      4.01 o 
   0  11   2        0.05       -2.89      2.93 o 
   1  11   2      266.19      256.81     11.69 o 
   2  11   2       95.36       95.75      8.05 o 
   3  11   2      217.33      224.14     26.47 o 
   4  11   2        4.42       11.63      6.47 o 
   5  11   2       47.47       34.98      5.74 o 
   6  11   2       50.56       52.36      6.79 o 
   7  11   2        0.02       -1.24      4.08 o 
   8  11   2       22.96       36.13      9.89 o 
   9  11   2       13.40       11.44      7.17 o 
  -3  12   2       24.51       21.74     10.16 o 
  -2  12   2       25.61       25.51      6.21 o 
  -1  12   2       28.99       32.53      7.63 o 
   0  12   2       49.01       52.19      7.45 o 
   1  12   2        4.39        0.97      3.38 o 
   2  12   2       42.29       40.17     12.93 o 
   3  12   2       17.31       16.25      7.12 o 
   4  12   2        5.85        2.95      5.88 o 
   5  12   2        1.36        6.03      3.80 o 
   6  12   2       51.37       45.13      6.77 o 
   7  12   2        6.99        4.56      4.11 o 
   8  12   2       11.28       12.45      7.82 o 
  -1  13   2        8.37        6.60      5.18 o 
   0  13   2       23.26       28.34     17.64 o 
   1  13   2       59.38       87.10     13.79 o 
   2  13   2        5.19        4.10      6.09 o 
   3  13   2       10.96        1.43      5.51 o 
   4  13   2       35.03       29.07      8.83 o 
   5  13   2       11.49       12.75      7.10 o 
   6  13   2       18.78       19.14      7.93 o 
   7  13   2        0.24        2.85      7.27 o 
   1  14   2        3.34        7.12      7.91 o 
   2  14   2        0.14        5.39      6.73 o 
   3  14   2        2.80        0.88      5.90 o 
   4  14   2       28.10       18.67      8.69 o 
   5  14   2        2.97       -2.26      5.72 o 
  -6 -12   3       12.38       16.90      5.89 o 
  -5 -12   3       54.57       63.30      8.58 o 
  -4 -12   3       71.60       71.15     13.56 o 
  -3 -12   3        2.33       11.16      7.31 o 
  -2 -12   3        5.87        2.58      6.11 o 
  -1 -12   3        1.47        2.44      6.32 o 
   0 -12   3       31.38       25.29      9.18 o 
  -7 -11   3        1.35        5.23      7.08 o 
  -6 -11   3        1.09       -1.28      3.57 o 
  -5 -11   3       46.70       48.04      7.50 o 
  -4 -11   3       13.14       18.94      5.46 o 
  -3 -11   3        4.26        1.90      3.68 o 
  -2 -11   3        5.93       11.73      7.12 o 
  -1 -11   3       16.53       14.64      7.52 o 
   0 -11   3        0.05        0.55      6.20 o 
   1 -11   3        3.26        3.02      6.34 o 
   2 -11   3        5.83       13.76      8.14 o 
  -8 -10   3       24.76       17.37      5.70 o 
  -7 -10   3        6.96        7.36      5.04 o 
  -6 -10   3       60.39       60.30      7.94 o 
  -5 -10   3       59.55       57.47      7.51 o 
  -4 -10   3        4.92        9.15      4.39 o 
  -3 -10   3        0.46        1.07      3.24 o 
  -2 -10   3      190.45      179.66     16.93 o 
  -1 -10   3       13.44        4.33      5.99 o 
   0 -10   3       79.69       84.56     12.47 o 
   1 -10   3        0.67        2.40      6.02 o 
   2 -10   3        0.94       -0.46      5.27 o 
   3 -10   3       27.02       30.30      6.56 o 
  -9  -9   3        7.15        6.85      4.96 o 
  -8  -9   3        1.52        6.09      4.62 o 
  -7  -9   3        0.93        4.83      7.26 o 
  -6  -9   3       40.16       30.89     11.83 o 
  -5  -9   3      353.20      352.55     25.34 o 
  -4  -9   3      147.88      158.47     10.04 o 
  -3  -9   3       48.28       75.29     16.20 o 
  -2  -9   3      160.87      138.96     21.34 o 
  -1  -9   3        9.92       12.58      3.83 o 
   0  -9   3        0.09       -2.26      4.75 o 
   1  -9   3        0.04        0.25      3.53 o 
   2  -9   3        1.08        2.79      3.86 o 
   3  -9   3        0.75        2.11      9.89 o 
   4  -9   3        0.31        2.46      4.34 o 
   5  -9   3        6.80       -1.57      6.27 o 
  -9  -8   3        9.74        3.77      7.27 o 
  -8  -8   3      152.13      161.19     11.05 o 
  -7  -8   3       33.30       39.45      6.37 o 
  -6  -8   3      123.57      117.67      8.92 o 
  -5  -8   3      159.42      160.24     19.79 o 
  -4  -8   3        6.60       13.66      5.11 o 
  -3  -8   3      206.84      183.64      9.47 o 
  -2  -8   3      316.37      369.14     15.70 o 
  -1  -8   3      186.96      153.18      8.36 o 
   0  -8   3        0.15        1.79      2.12 o 
   1  -8   3       41.03       31.81      5.12 o 
   2  -8   3      115.45      128.59      8.95 o 
   3  -8   3       40.79       43.23     10.01 o 
   4  -8   3       54.30       44.15      6.89 o 
   5  -8   3       30.79       42.67     10.97 o 
   6  -8   3        7.79       15.79      8.71 o 
 -10  -7   3        0.37        3.97      5.97 o 
  -9  -7   3       86.38       67.18      8.06 o 
  -8  -7   3        4.66        7.01     12.18 o 
  -7  -7   3      217.68      237.36     11.50 o 
  -6  -7   3      294.48      297.19     12.16 o 
  -5  -7   3        3.83        8.38      3.74 o 
  -4  -7   3        0.00        0.00      2.38 o 
  -3  -7   3      709.50      669.46     16.78 o 
  -2  -7   3      505.15      508.44     14.08 o 
  -1  -7   3       57.29       49.88      6.05 o 
   0  -7   3       11.10        6.05      3.15 o 
   1  -7   3      126.67      126.86      9.01 o 
   2  -7   3       17.70       20.96      4.38 o 
   3  -7   3       28.93       28.92      5.42 o 
   4  -7   3       72.96       71.34      7.54 o 
   5  -7   3        0.00        1.59      4.08 o 
   6  -7   3       28.34       27.50      9.41 o 
 -10  -6   3        2.93        5.16      6.18 o 
  -9  -6   3        5.70        6.85      4.08 o 
  -8  -6   3       31.44       30.65      5.55 o 
  -7  -6   3       63.07       73.83      9.05 o 
  -6  -6   3       46.03       47.40      5.92 o 
  -5  -6   3       66.04       57.35      5.98 o 
  -4  -6   3        5.44       10.63      4.37 o 
  -3  -6   3      521.75      489.69     13.53 o 
  -2  -6   3        0.03       -1.66      1.31 o 
  -1  -6   3      636.75      599.42     12.47 o 
   0  -6   3      643.28      636.82     11.53 o 
   1  -6   3       30.64       32.99      3.40 o 
   2  -6   3        4.49        4.26      2.19 o 
   3  -6   3       13.31       16.64      4.13 o 
   4  -6   3       75.33       67.74      6.87 o 
   5  -6   3        7.74        7.58      4.19 o 
   6  -6   3      114.45      135.95     15.45 o 
   7  -6   3        0.02        0.14      5.97 o 
 -10  -5   3       12.85       26.01      8.69 o 
  -9  -5   3       63.41       64.37      7.64 o 
  -8  -5   3      260.69      257.97     11.96 o 
  -7  -5   3        0.01        2.45      3.04 o 
  -6  -5   3      280.92      265.54     10.95 o 
  -5  -5   3        0.32        0.24      2.61 o 
  -4  -5   3      189.03      175.22      8.05 o 
  -3  -5   3      123.45      123.39      6.68 o 
  -2  -5   3       40.06       41.16      2.73 o 
  -1  -5   3        0.01        0.67      1.44 o 
   0  -5   3      161.59      163.98      5.38 o 
   1  -5   3      709.73      709.27     11.94 o 
   2  -5   3       48.50       64.55      4.15 o 
   3  -5   3       65.47       68.30      4.47 o 
   4  -5   3      176.19      165.31      8.66 o 
   5  -5   3        0.02        7.04      6.77 o 
   6  -5   3       10.14        8.07      6.57 o 
   7  -5   3       10.85        1.08      5.67 o 
   8  -5   3        0.59        5.37      6.06 o 
 -10  -4   3       15.66       37.72      9.43 o 
  -9  -4   3       16.42       19.33      4.96 o 
  -8  -4   3      146.54      162.43      9.84 o 
  -7  -4   3      381.63      387.02     16.39 o 
  -6  -4   3       17.39       23.50      4.31 o 
  -5  -4   3      265.33      231.70      9.21 o 
  -4  -4   3       40.05       42.14      4.58 o 
  -3  -4   3       38.90       51.03      4.43 o 
  -2  -4   3      358.08      359.11     18.19 o 
  -1  -4   3        6.75       16.60      1.95 o 
   0  -4   3      604.85      520.03      8.94 o 
   1  -4   3      141.45      140.58      4.94 o 
   2  -4   3        1.88       -0.22      1.51 o 
   3  -4   3      123.41      118.29      5.19 o 
   4  -4   3      212.99      224.38      7.15 o 
   5  -4   3       15.10       10.99      2.90 o 
   6  -4   3        2.67        0.53      4.77 o 
   7  -4   3       87.82       71.01     12.61 o 
   8  -4   3       10.62        4.50      5.86 o 
 -10  -3   3        0.71        3.37      5.95 o 
  -9  -3   3       22.40       19.40      4.97 o 
  -8  -3   3       12.00       20.63      4.78 o 
  -7  -3   3       59.89       66.11      6.40 o 
  -6  -3   3      751.73      783.94     25.18 o 
  -5  -3   3       13.96       18.30      2.39 o 
  -4  -3   3      606.48      561.12      8.68 o 
  -3  -3   3       81.96       79.87      5.10 o 
  -2  -3   3     4155.80     4069.22     91.41 o 
  -1  -3   3       77.13       75.17      5.45 o 
   0  -3   3      936.66      934.79     11.82 o 
   1  -3   3       19.72       23.27      2.30 o 
   2  -3   3        3.77        5.95      1.71 o 
   3  -3   3      357.74      364.86      8.06 o 
   4  -3   3     1011.85     1025.14     15.20 o 
   5  -3   3        0.86        1.42      2.37 o 
   6  -3   3        0.32       -0.65      2.90 o 
   7  -3   3      146.10      160.21     15.42 o 
   8  -3   3        4.93       -5.74      3.83 o 
   9  -3   3        1.95       -0.39      5.53 o 
 -10  -2   3        4.87       -2.51      4.50 o 
  -9  -2   3       59.84       54.60      6.70 o 
  -8  -2   3       41.58       53.67      6.20 o 
  -7  -2   3      157.29      163.17      7.61 o 
  -6  -2   3      155.39      150.36      5.80 o 
  -5  -2   3       18.16       25.28      2.73 o 
  -4  -2   3      370.87      366.23      8.39 o 
  -3  -2   3       14.82       11.79      2.53 o 
  -2  -2   3      317.97      336.27      8.37 o 
  -1  -2   3     2751.41     2817.49     31.52 o 
   0  -2   3     2493.42     2512.47     23.94 o 
   1  -2   3       69.32       81.85      3.27 o 
   2  -2   3       99.49      104.63      3.96 o 
   3  -2   3     3673.27     3560.02     32.67 o 
   4  -2   3      377.80      354.16      7.96 o 
   5  -2   3      125.51      134.94      5.53 o 
   6  -2   3      230.50      219.40      9.68 o 
   7  -2   3       34.11       45.86      5.84 o 
   8  -2   3       11.29        9.34      6.18 o 
   9  -2   3        9.24       -0.55      4.61 o 
 -10  -1   3       14.96       15.40      6.69 o 
  -9  -1   3        5.64        0.58      3.57 o 
  -8  -1   3       47.98       44.91      4.65 o 
  -7  -1   3      106.61      105.54      5.72 o 
  -6  -1   3       65.13       71.21      4.52 o 
  -5  -1   3       70.73       69.59      3.96 o 
  -4  -1   3      176.17      161.51      6.88 o 
  -3  -1   3     4705.58     4652.55     38.48 o 
  -2  -1   3      431.21      464.89     12.91 o 
  -1  -1   3      375.14      371.00      7.72 o 
   0  -1   3     2452.32     2481.47     21.33 o 
   1  -1   3    12443.95    12395.17     90.76 o 
   2  -1   3       47.11       30.40      2.73 o 
   3  -1   3      355.66      369.12      6.97 o 
   4  -1   3      169.45      164.24      5.17 o 
   5  -1   3      368.46      426.81     11.58 o 
   6  -1   3      448.67      451.38     13.26 o 
   7  -1   3        8.20        8.36      3.49 o 
   8  -1   3        1.57       -0.24      2.96 o 
   9  -1   3       14.34        0.60      4.73 o 
  10  -1   3        0.66        0.81      5.35 o 
  -9   0   3        0.07        0.39      2.50 o 
  -8   0   3       10.57       12.85      5.42 o 
  -7   0   3        0.02       -0.52      2.03 o 
  -6   0   3       64.04       67.99      4.46 o 
  -5   0   3      146.08      153.57      5.50 o 
  -4   0   3      201.26      193.64      5.46 o 
  -3   0   3       82.05       84.52      3.41 o 
  -2   0   3       35.67       20.20      1.74 o 
  -1   0   3     6717.73     6720.18    111.95 o 
   0   0   3      252.48      226.94      4.34 o 
   1   0   3    18594.07    18252.78    163.20 o 
   2   0   3     3566.40     3503.51     40.47 o 
   3   0   3        9.49        5.67      1.34 o 
   4   0   3       45.61       57.69      3.10 o 
   5   0   3        6.24        8.92      1.93 o 
   6   0   3      178.97      223.27      9.26 o 
   7   0   3        2.88        8.77      3.42 o 
   8   0   3       92.85      107.97      8.27 o 
   9   0   3       95.50       81.67     23.03 o 
  10   0   3        8.09       11.53      7.15 o 
 -10   1   3       25.15       39.58     10.21 o 
  -9   1   3       57.68       49.26      9.65 o 
  -8   1   3       23.55       21.20      3.72 o 
  -7   1   3        4.34        8.34      2.61 o 
  -6   1   3       69.56       57.00      4.22 o 
  -5   1   3       77.19       68.58      5.32 o 
  -4   1   3      343.22      327.32      9.20 o 
  -3   1   3     2293.26     2324.84     22.38 o 
  -2   1   3      357.01      451.68      6.88 o 
  -1   1   3      406.36      463.76      5.25 o 
   0   1   3      378.27      377.51      5.15 o 
   1   1   3       20.86       19.31      3.63 o 
   2   1   3      238.39      277.15      6.94 o 
   3   1   3       37.00       30.60      3.10 o 
   4   1   3     2106.56     2038.32     29.48 o 
   5   1   3      831.17      854.85     12.15 o 
   6   1   3        0.11       -2.07      2.09 o 
   7   1   3      207.39      224.45      9.89 o 
   8   1   3       13.30        8.97      5.68 o 
   9   1   3       45.03       49.33      6.51 o 
  10   1   3       14.38       10.54      9.04 o 
 -10   2   3        3.18        0.53      5.49 o 
  -9   2   3       55.76       61.62     11.09 o 
  -8   2   3       88.95       72.45      8.90 o 
  -7   2   3        0.07        0.31      2.84 o 
  -6   2   3      119.13      117.53      6.84 o 
  -5   2   3       80.83       75.49      4.28 o 
  -4   2   3     1330.88     1275.27     15.91 o 
  -3   2   3      423.78      382.64      7.05 o 
  -2   2   3       17.46       16.78      1.72 o 
  -1   2   3      187.01      191.29      4.24 o 
   0   2   3     1755.38     1744.85     20.56 o 
   1   2   3     1057.04      957.55      9.86 o 
   2   2   3     2758.57     2687.57     29.21 o 
   3   2   3      452.02      405.92     14.84 o 
   4   2   3      838.48      789.11     10.24 o 
   5   2   3      230.83      276.71      8.02 o 
   6   2   3      845.44      811.91     20.66 o 
   7   2   3       40.04       40.86      5.38 o 
   8   2   3       85.85       83.75     10.64 o 
   9   2   3      133.74      126.14      9.44 o 
  10   2   3        0.77        6.45      7.42 o 
  -9   3   3       26.25       17.52      7.77 o 
  -8   3   3        0.16       -1.28      3.25 o 
  -7   3   3      134.63      129.90      8.56 o 
  -6   3   3        9.25        8.38      3.51 o 
  -5   3   3       43.80       39.74      3.33 o 
  -4   3   3      250.99      242.29      7.80 o 
  -3   3   3      250.33      244.82      8.80 o 
  -2   3   3       19.62       21.94      2.90 o 
  -1   3   3       78.94       76.49      4.08 o 
   0   3   3      525.20      549.57     21.16 o 
   1   3   3       55.02       64.04      2.52 o 
   2   3   3     1621.79     1359.24     13.84 o 
   3   3   3     2284.30     2530.40     27.52 o 
   4   3   3     1385.01     1334.54     16.04 o 
   5   3   3     2177.58     2111.58     25.52 o 
   6   3   3      141.58      154.98      5.87 o 
   7   3   3      120.13      141.64      8.38 o 
   8   3   3      386.88      404.41     14.11 o 
   9   3   3        8.57        8.86      3.86 o 
  10   3   3        1.71        5.13      3.89 o 
  11   3   3       23.40       22.09      5.84 o 
  -9   4   3        6.12        2.07      5.86 o 
  -8   4   3        0.46        2.68      3.50 o 
  -7   4   3       24.97       28.54      5.27 o 
  -6   4   3        9.53        4.83      3.42 o 
  -5   4   3      307.32      327.45     11.65 o 
  -4   4   3      382.68      395.95     12.00 o 
  -3   4   3       24.96       16.46      3.74 o 
  -2   4   3      358.26      323.09      9.26 o 
  -1   4   3      309.00      290.30     11.48 o 
   0   4   3     1454.53     1360.25     15.11 o 
   1   4   3      357.19      313.82      6.85 o 
   2   4   3     6040.14     5787.20     45.95 o 
   3   4   3      121.08      117.90      6.98 o 
   4   4   3      795.57      880.01     14.08 o 
   5   4   3      438.58      433.69      8.50 o 
   6   4   3      701.02      734.39     12.14 o 
   7   4   3       23.96       32.40      4.96 o 
   8   4   3       63.19       84.72      9.21 o 
   9   4   3       56.52       27.43      5.59 o 
  10   4   3        9.19        6.70      4.25 o 
  11   4   3       16.42       18.85      7.09 o 
  -8   5   3        6.61        2.22      3.89 o 
  -7   5   3       24.05       30.47      8.12 o 
  -6   5   3      411.27      425.76     24.36 o 
  -5   5   3       90.49       94.30      8.67 o 
  -4   5   3      245.58      257.69     10.34 o 
  -3   5   3        3.37        2.14      2.40 o 
  -2   5   3      555.30      562.11     13.43 o 
  -1   5   3     5110.39     5140.32     55.63 o 
   0   5   3     1777.57     1833.28     17.73 o 
   1   5   3      148.38      122.61      4.09 o 
   2   5   3      116.14      168.90      5.98 o 
   3   5   3      930.96      920.68     21.57 o 
   4   5   3      204.02      258.63      6.44 o 
   5   5   3      474.06      501.65      9.60 o 
   6   5   3      464.00      504.97     10.25 o 
   7   5   3        0.06       -3.89      7.07 o 
   8   5   3      118.37      111.55      8.18 o 
   9   5   3       30.34       32.21      5.67 o 
  10   5   3        7.17        9.17      4.29 o 
  11   5   3        5.79       20.80      8.90 o 
  -8   6   3        4.16        7.76      4.78 o 
  -7   6   3       21.94       30.61      6.06 o 
  -6   6   3      174.12      168.12     10.63 o 
  -5   6   3       38.81       41.00      5.89 o 
  -4   6   3        3.96        2.15      3.02 o 
  -3   6   3        0.94        1.04      3.17 o 
  -2   6   3     1313.52     1243.68     22.46 o 
  -1   6   3       40.42       27.71      3.84 o 
   0   6   3       60.60       47.72      2.49 o 
   1   6   3        6.02        9.47      1.51 o 
   2   6   3       42.67       43.10      6.41 o 
   3   6   3     1273.04     1328.67     16.46 o 
   4   6   3      109.88      144.38      6.54 o 
   5   6   3       34.91       27.10      2.99 o 
   6   6   3      328.09      329.12      8.49 o 
   7   6   3       47.01       51.68      5.73 o 
   8   6   3      235.12      243.48     11.05 o 
   9   6   3       13.87       19.23      4.71 o 
  10   6   3        0.62        1.01      5.49 o 
  11   6   3        0.34       -5.95      5.49 o 
  -7   7   3        1.38       -0.97      3.98 o 
  -6   7   3        9.53       20.61      5.31 o 
  -5   7   3        2.76        1.36      3.35 o 
  -4   7   3        7.78        7.17      5.83 o 
  -3   7   3      958.73      968.48     21.72 o 
  -2   7   3      304.10      300.36     14.93 o 
  -1   7   3      267.60      277.18     14.29 o 
   0   7   3      218.00      232.53      6.23 o 
   1   7   3       65.14       77.16      3.91 o 
   2   7   3      244.81      226.51      5.43 o 
   3   7   3       59.79       54.48      3.60 o 
   4   7   3       32.60       37.58      4.57 o 
   5   7   3       79.71       62.27      7.24 o 
   6   7   3       12.36       11.47      3.06 o 
   7   7   3      134.33      154.31      9.14 o 
   8   7   3      187.07      185.99      9.87 o 
   9   7   3      108.51      161.91     15.75 o 
  10   7   3        0.18        5.39      6.13 o 
  11   7   3        0.01        2.47      6.39 o 
  -7   8   3        0.67       -1.54      3.94 o 
  -6   8   3        0.00        1.19      4.12 o 
  -5   8   3       71.57       58.37     11.50 o 
  -4   8   3       71.25       59.10     10.34 o 
  -3   8   3        1.49        6.24      3.53 o 
  -2   8   3      193.53      197.87     10.86 o 
  -1   8   3      314.94      316.06     11.54 o 
   0   8   3      150.43      141.50     11.34 o 
   1   8   3      445.37      434.40      8.89 o 
   2   8   3       88.54      109.22      4.62 o 
   3   8   3      244.99      260.48      7.35 o 
   4   8   3        0.02       -1.94      1.68 o 
   5   8   3      491.34      499.38     10.89 o 
   6   8   3       69.83       68.43      5.31 o 
   7   8   3       41.72       46.76      5.88 o 
   8   8   3        0.18       -3.48      3.50 o 
   9   8   3       23.19       25.73      8.39 o 
  10   8   3        6.02        2.10      5.88 o 
  -6   9   3        5.97        8.84      5.30 o 
  -5   9   3       22.63       20.57      5.87 o 
  -4   9   3       35.05       28.14      9.87 o 
  -3   9   3        0.45       -2.13      3.08 o 
  -2   9   3       27.12       28.22      5.36 o 
  -1   9   3       54.61       54.94      6.33 o 
   0   9   3      550.02      539.54     15.48 o 
   1   9   3       51.25       64.14      6.09 o 
   2   9   3      188.93      177.15      5.40 o 
   3   9   3        7.20        4.36      1.84 o 
   4   9   3       13.46       15.35      3.08 o 
   5   9   3      120.53      132.48      8.85 o 
   6   9   3        0.22        2.80      2.39 o 
   7   9   3       91.30       85.68      7.24 o 
   8   9   3       83.61       80.81     11.94 o 
   9   9   3       12.05       11.20      7.01 o 
  10   9   3       21.50       24.83      8.48 o 
  -5  10   3       40.28       32.58      6.90 o 
  -4  10   3       12.21        3.62      5.49 o 
  -3  10   3      104.61      106.90      9.63 o 
  -2  10   3       24.23       18.39      4.94 o 
  -1  10   3      222.59      241.46     11.74 o 
   0  10   3        1.95       -0.99      3.01 o 
   1  10   3      816.60      822.15     20.08 o 
   2  10   3       59.02       50.72      5.99 o 
   3  10   3      143.94      115.57      4.99 o 
   4  10   3       10.81       16.23      2.60 o 
   5  10   3      122.48      143.66      7.37 o 
   6  10   3       17.51        1.49      7.17 o 
   7  10   3        0.10        2.59      3.19 o 
   8  10   3       14.88        9.61      6.57 o 
   9  10   3       56.67       71.42     12.61 o 
  10  10   3        0.63       -1.36      5.81 o 
  -4  11   3        0.93       -4.23      3.78 o 
  -3  11   3        1.55        2.33      4.09 o 
  -2  11   3       12.36       22.10      6.11 o 
  -1  11   3       10.19        7.20      5.20 o 
   0  11   3       32.70       36.86      6.08 o 
   1  11   3       32.88       33.93      5.83 o 
   2  11   3       24.58       22.13      4.84 o 
   3  11   3      515.48      522.08     25.33 o 
   4  11   3        3.07        2.27      1.96 o 
   5  11   3       40.03       47.14      6.14 o 
   6  11   3       37.16       38.45     10.80 o 
   7  11   3       13.88       14.41      5.99 o 
   8  11   3       59.64       65.54     11.73 o 
   9  11   3        0.04        1.82      5.95 o 
  -3  12   3        3.13        2.44      4.39 o 
  -2  12   3       26.69       16.27      5.63 o 
  -1  12   3        1.88        7.16      4.33 o 
   0  12   3       40.76       44.91      7.09 o 
   1  12   3       61.69       54.56      7.23 o 
   2  12   3      122.90      117.47      9.12 o 
   3  12   3        0.02        0.62      3.24 o 
   4  12   3       11.61        6.73      5.44 o 
   5  12   3        8.79        9.75      6.80 o 
   6  12   3       74.71       81.14      8.08 o 
   7  12   3        7.60        4.86      4.04 o 
   8  12   3        1.50       -3.73      5.26 o 
  -1  13   3       12.02       14.96      5.51 o 
   0  13   3        1.91        8.42      4.88 o 
   1  13   3        0.73       -0.65      3.99 o 
   2  13   3       16.87       13.34      5.74 o 
   3  13   3       60.58       56.78     11.27 o 
   4  13   3       11.68        9.94      7.03 o 
   5  13   3        8.95       17.77      7.38 o 
   6  13   3       32.97       29.39      8.85 o 
   7  13   3        2.77        3.86      4.37 o 
   1  14   3       15.72       33.50      9.82 o 
   2  14   3        7.37       21.26      8.65 o 
   3  14   3        5.37        2.01      6.39 o 
   4  14   3        4.86       -0.67      5.51 o 
   5  14   3       15.43       21.92      8.23 o 
   6  14   3       21.66       24.67      8.46 o 
  -5 -12   4        0.04        2.15      4.34 o 
  -4 -12   4       11.22       11.90      7.82 o 
  -3 -12   4       23.46       12.59      7.93 o 
  -2 -12   4        6.15       14.48      7.52 o 
  -1 -12   4       30.22       30.52     10.05 o 
  -7 -11   4        4.72       12.08     11.80 o 
  -6 -11   4        0.01        1.61      5.63 o 
  -5 -11   4       31.52       27.57      6.44 o 
  -4 -11   4        0.88        2.09      4.23 o 
  -3 -11   4       32.72       37.96      6.85 o 
  -2 -11   4       24.73       22.27      8.37 o 
  -1 -11   4        4.10        9.73      7.35 o 
   0 -11   4       78.25       80.92     13.67 o 
   1 -11   4        1.63       -1.98      6.18 o 
  -8 -10   4       41.82       43.08      7.59 o 
  -7 -10   4        1.43        6.82      4.87 o 
  -6 -10   4       81.56       85.51      9.24 o 
  -5 -10   4        1.88       -2.44      7.93 o 
  -4 -10   4       75.77       65.77      7.98 o 
  -3 -10   4       20.79        6.29     10.80 o 
  -2 -10   4      111.13      107.71      9.02 o 
  -1 -10   4       85.94       86.71     13.05 o 
   0 -10   4        0.42       -2.90      4.68 o 
   1 -10   4       31.10       23.03      8.32 o 
   2 -10   4        0.24        2.81      6.41 o 
   3 -10   4       10.68        8.30      6.73 o 
  -9  -9   4      129.51      144.66     11.81 o 
  -8  -9   4       42.44       47.51      7.60 o 
  -7  -9   4       91.58       93.71      9.16 o 
  -6  -9   4        2.65       -0.39      3.27 o 
  -5  -9   4       16.76       13.77      4.88 o 
  -4  -9   4       43.57       48.37     21.20 o 
  -3  -9   4        4.35        8.35      4.01 o 
  -2  -9   4       51.34       67.87      7.35 o 
  -1  -9   4       77.02       77.42      9.92 o 
   0  -9   4       99.54      102.59     12.61 o 
   1  -9   4        8.95        7.68      5.95 o 
   2  -9   4        3.71        5.97      4.06 o 
   3  -9   4        8.52       11.74      4.99 o 
   4  -9   4        6.43       10.40      5.13 o 
  -9  -8   4       57.84       56.29      8.03 o 
  -8  -8   4        2.60        1.12      3.71 o 
  -7  -8   4        0.01        0.17      3.46 o 
  -6  -8   4       46.50       52.66      6.93 o 
  -5  -8   4        0.29       -0.85      2.98 o 
  -4  -8   4        9.89       12.25      3.94 o 
  -3  -8   4       44.53       48.26     13.37 o 
  -2  -8   4        0.02       -0.79      2.97 o 
  -1  -8   4      421.45      463.03     14.49 o 
   0  -8   4       99.38      116.29      7.88 o 
   1  -8   4        1.83        1.85      3.11 o 
   2  -8   4       14.10       14.45      4.49 o 
   3  -8   4       37.67       59.19      7.38 o 
   4  -8   4       41.55       24.53      5.82 o 
   5  -8   4        2.62        1.71      6.13 o 
 -10  -7   4        5.84       -0.35      5.72 o 
  -9  -7   4        4.03        2.54      4.18 o 
  -8  -7   4       34.10       29.55      8.00 o 
  -7  -7   4      225.07      212.08     24.35 o 
  -6  -7   4        2.85        3.73      3.57 o 
  -5  -7   4       51.70       50.04      6.32 o 
  -4  -7   4       75.06       82.18      8.13 o 
  -3  -7   4        0.23       -0.72      2.53 o 
  -2  -7   4       66.92       74.95      6.54 o 
  -1  -7   4       34.66       31.43      4.84 o 
   0  -7   4        0.35        2.62      2.06 o 
   1  -7   4       16.58       12.90      2.90 o 
   2  -7   4        0.02        0.36      2.99 o 
   3  -7   4      287.81      297.75     12.29 o 
   4  -7   4       40.36       42.23      6.28 o 
   5  -7   4        0.89        4.31      5.97 o 
   6  -7   4        1.30       -4.01      5.21 o 
 -10  -6   4        2.12        4.35      4.30 o 
  -9  -6   4       18.61       19.34      5.53 o 
  -8  -6   4      146.81      141.08     16.21 o 
  -7  -6   4       26.50       23.56      4.97 o 
  -6  -6   4       34.62       36.26      5.55 o 
  -5  -6   4       31.86       24.55      4.73 o 
  -4  -6   4       18.31       16.82      4.22 o 
  -3  -6   4       19.89       20.49      4.13 o 
  -2  -6   4        4.68        4.86      4.00 o 
  -1  -6   4       46.22       53.14      3.80 o 
   0  -6   4       50.51       51.18      3.93 o 
   1  -6   4      535.41      530.82     11.17 o 
   2  -6   4      120.62      126.19      5.98 o 
   3  -6   4      169.26      160.01      8.72 o 
   4  -6   4        6.82        9.54      3.97 o 
   5  -6   4        1.13       -0.85      4.36 o 
   6  -6   4       58.51       55.98     11.16 o 
   7  -6   4        2.75        3.18      6.50 o 
 -10  -5   4        2.23       -2.12      3.76 o 
  -9  -5   4       64.55       85.25      8.79 o 
  -8  -5   4      153.09      147.76     10.10 o 
  -7  -5   4       78.64       88.31      7.84 o 
  -6  -5   4      470.00      456.90     14.53 o 
  -5  -5   4       70.71       74.29      6.51 o 
  -4  -5   4       61.26       63.39      5.86 o 
  -3  -5   4     1477.07     1445.59     32.67 o 
  -2  -5   4       62.36       74.91      3.40 o 
  -1  -5   4        8.44        4.20      1.66 o 
   0  -5   4      871.10      823.49     17.28 o 
   1  -5   4        0.21        3.10      1.97 o 
   2  -5   4       38.88       36.73      4.72 o 
   3  -5   4      240.91      246.70      7.72 o 
   4  -5   4       28.04       37.59      5.31 o 
   5  -5   4        5.85        0.60      4.89 o 
   6  -5   4      220.56      211.52     17.96 o 
   7  -5   4        3.06        7.15      6.32 o 
   8  -5   4        1.38        1.01      6.25 o 
 -10  -4   4       23.49       20.05      5.82 o 
  -9  -4   4        0.00       -3.71      9.06 o 
  -8  -4   4        9.48       10.77      4.05 o 
  -7  -4   4      481.00      463.33     16.71 o 
  -6  -4   4      300.44      287.52     11.33 o 
  -5  -4   4       29.15       32.23      7.48 o 
  -4  -4   4     1308.27     1231.51     22.30 o 
  -3  -4   4      160.45      158.42      7.45 o 
  -2  -4   4      395.30      373.88     10.63 o 
  -1  -4   4       98.64      104.09      3.96 o 
   0  -4   4      124.95      134.92      7.93 o 
   1  -4   4       36.68       41.60      3.27 o 
   2  -4   4     1092.47     1062.36     15.29 o 
   3  -4   4        5.51        4.31      2.07 o 
   4  -4   4        6.01        3.10      3.80 o 
   5  -4   4       89.33       81.49      5.38 o 
   6  -4   4       43.65       66.17     11.07 o 
   7  -4   4        0.06       -2.79      4.80 o 
   8  -4   4        9.69       21.03      8.58 o 
 -10  -3   4        9.16        3.09      6.06 o 
  -9  -3   4        7.99        8.39      4.07 o 
  -8  -3   4       30.78       29.66      5.46 o 
  -7  -3   4        0.12       -1.49      5.15 o 
  -6  -3   4       40.48       49.55      5.64 o 
  -5  -3   4     1070.85     1115.83     21.37 o 
  -4  -3   4     2119.71     2080.55     32.26 o 
  -3  -3   4        3.81        3.94      2.18 o 
  -2  -3   4     1648.64     1673.19     24.11 o 
  -1  -3   4        0.59        1.01      1.18 o 
   0  -3   4      300.27      267.27      6.09 o 
   1  -3   4       12.36       11.45      3.23 o 
   2  -3   4      277.81      306.59      7.24 o 
   3  -3   4      306.00      295.97      7.56 o 
   4  -3   4        7.36        3.15      1.94 o 
   5  -3   4      333.58      356.59      9.36 o 
   6  -3   4        0.02       -1.65      2.72 o 
   7  -3   4        2.77       -1.75      4.66 o 
   8  -3   4        0.14        4.77      6.04 o 
   9  -3   4        0.26       -0.58      5.76 o 
 -10  -2   4        0.00       -2.12      5.14 o 
  -9  -2   4       23.66       24.54      5.27 o 
  -8  -2   4        6.21        3.98      3.53 o 
  -7  -2   4        0.24       -1.13      2.97 o 
  -6  -2   4      328.00      347.62     11.80 o 
  -5  -2   4      197.05      167.77      5.51 o 
  -4  -2   4        3.24       13.31      1.86 o 
  -3  -2   4      586.63      564.41     12.49 o 
  -2  -2   4      118.96      102.61      6.67 o 
  -1  -2   4      613.49      482.90     10.66 o 
   0  -2   4       24.55       34.28      3.76 o 
   1  -2   4      636.77      673.41      9.88 o 
   2  -2   4      594.29      593.13      9.66 o 
   3  -2   4     1056.35     1111.50     14.85 o 
   4  -2   4        0.81        0.26      1.73 o 
   5  -2   4      458.25      456.79      9.96 o 
   6  -2   4        0.08       -3.37      2.25 o 
   7  -2   4        1.24       -4.03      2.76 o 
   8  -2   4       78.82       93.39     13.46 o 
   9  -2   4        0.10        0.35      5.14 o 
 -10  -1   4        8.43       16.78      7.15 o 
  -9  -1   4       18.23       22.35      4.79 o 
  -8  -1   4        0.32        3.25      3.23 o 
  -7  -1   4        0.78       -1.30      1.99 o 
  -6  -1   4       17.74       18.81      2.90 o 
  -5  -1   4      285.08      309.81      7.53 o 
  -4  -1   4       38.51       48.68      3.04 o 
  -3  -1   4     1132.46     1057.82     12.56 o 
  -2  -1   4     1271.32     1208.09     17.93 o 
  -1  -1   4      655.80      703.32     17.34 o 
   0  -1   4     6839.19     6501.61     55.01 o 
   1  -1   4      205.28      219.83      5.03 o 
   2  -1   4      102.64       92.25      6.60 o 
   3  -1   4      471.89      439.66      8.00 o 
   4  -1   4      862.04      783.52     11.81 o 
   5  -1   4        7.82       15.82      3.04 o 
   6  -1   4        2.80        5.49      3.06 o 
   7  -1   4        1.64        6.78      4.27 o 
   8  -1   4       80.06       82.99      8.01 o 
   9  -1   4       26.80       39.01      9.43 o 
  -9   0   4       12.48       10.26      3.99 o 
  -8   0   4       35.61       32.88      5.64 o 
  -7   0   4        1.89        1.26      2.16 o 
  -6   0   4      411.48      429.84     11.98 o 
  -5   0   4       34.84       33.26      3.16 o 
  -4   0   4      656.30      694.31     11.03 o 
  -3   0   4      118.74       98.13      3.70 o 
  -2   0   4        8.89       11.19      2.15 o 
  -1   0   4     2756.32     2767.57     23.77 o 
   0   0   4    16828.15    17087.19    232.88 o 
   1   0   4    11664.08    12174.23     89.42 o 
   2   0   4      862.16      929.67     14.01 o 
   3   0   4     3181.72     3187.96     28.44 o 
   4   0   4       90.56      135.96      6.08 o 
   5   0   4       39.26       35.86      4.54 o 
   6   0   4        0.31       -2.27      3.84 o 
   7   0   4       93.93       91.41     10.49 o 
   8   0   4       16.59       22.39      4.88 o 
   9   0   4        3.16        3.00      3.78 o 
  10   0   4        0.49        2.63      6.13 o 
  -9   1   4       46.18       74.53      7.89 o 
  -8   1   4        4.15        3.10      3.78 o 
  -7   1   4        5.94        6.22      3.08 o 
  -6   1   4      330.95      316.87      8.66 o 
  -5   1   4       40.85       54.07      3.81 o 
  -4   1   4      191.37      187.14      5.65 o 
  -3   1   4     1606.09     1716.81     18.35 o 
  -2   1   4      517.51      546.49      8.08 o 
  -1   1   4     1064.53     1115.06     11.94 o 
   0   1   4       49.68       55.34      2.88 o 
   1   1   4     8409.22     8310.53    100.06 o 
   2   1   4     1514.74     1336.75     18.24 o 
   3   1   4      115.21      109.93      5.16 o 
   4   1   4        1.60       -0.65      1.73 o 
   5   1   4        4.94        0.05      1.83 o 
   6   1   4      484.48      406.31     14.03 o 
   7   1   4       18.75       13.39      3.76 o 
   8   1   4        0.03        0.50      3.11 o 
   9   1   4       19.29       17.23      4.56 o 
  10   1   4        0.02        1.17      3.79 o 
  -9   2   4        0.25        0.35      3.68 o 
  -8   2   4        0.00        1.04      3.62 o 
  -7   2   4       54.40       43.03      7.04 o 
  -6   2   4       80.32       83.10      4.95 o 
  -5   2   4       98.15       86.91      4.60 o 
  -4   2   4       33.73       46.96      3.25 o 
  -3   2   4     2006.81     1983.25     20.41 o 
  -2   2   4       31.16       36.31      2.58 o 
  -1   2   4     2125.46     2092.72     16.41 o 
   0   2   4      198.31      284.85      7.64 o 
   1   2   4      450.75      438.70      7.92 o 
   2   2   4       35.81       67.71      3.77 o 
   3   2   4        8.28        5.81      1.98 o 
   4   2   4      186.85      167.22      6.82 o 
   5   2   4       60.91       61.34      5.14 o 
   6   2   4        2.79        5.49      2.90 o 
   7   2   4       36.87       22.48      4.47 o 
   8   2   4       65.34       66.43      7.10 o 
   9   2   4        5.01        3.18      3.81 o 
  10   2   4        5.12        7.12      7.45 o 
  -9   3   4        0.98        2.85      3.59 o 
  -8   3   4      113.14      108.23      8.77 o 
  -7   3   4      232.62      237.27     10.99 o 
  -6   3   4       21.66       18.98      4.39 o 
  -5   3   4      272.94      246.42      6.99 o 
  -4   3   4      147.11      153.62      5.11 o 
  -3   3   4     1052.95     1034.22     16.29 o 
  -2   3   4       16.46       30.02      2.05 o 
  -1   3   4      551.56      534.66      6.43 o 
   0   3   4        4.38        3.35      1.19 o 
   1   3   4     1435.66     1326.77     16.69 o 
   2   3   4      194.87      193.57      4.22 o 
   3   3   4     1201.78     1280.70     18.88 o 
   4   3   4     1523.68     1523.53     22.67 o 
   5   3   4      501.66      483.94     12.57 o 
   6   3   4      170.89      158.18     14.16 o 
   7   3   4      357.68      376.40     12.85 o 
   8   3   4       55.22       36.33      7.90 o 
   9   3   4       32.43       32.48      5.89 o 
  10   3   4        0.33        1.06      3.59 o 
  -9   4   4        6.71       -4.10      3.83 o 
  -8   4   4        0.08        0.38      3.53 o 
  -7   4   4      197.57      213.79     15.22 o 
  -6   4   4       22.93       16.56      4.46 o 
  -5   4   4       57.41       50.28      5.66 o 
  -4   4   4       56.28       33.66      5.50 o 
  -3   4   4      543.93      566.06      8.56 o 
  -2   4   4      138.94      172.31      7.84 o 
  -1   4   4     1095.47     1141.03     18.05 o 
   0   4   4     1881.30     1884.06     15.93 o 
   1   4   4     1893.74     1882.44     18.31 o 
   2   4   4     2327.24     2164.16     20.73 o 
   3   4   4        1.13        1.58      1.14 o 
   4   4   4      163.01      198.05      5.05 o 
   5   4   4     2441.95     2443.78     32.18 o 
   6   4   4      165.98      141.69      7.67 o 
   7   4   4       30.34       23.56      4.56 o 
   8   4   4      472.56      497.93     22.06 o 
   9   4   4       82.82       95.96     13.05 o 
  10   4   4        1.94        4.97      3.73 o 
  11   4   4        0.01        2.41      4.15 o 
  -8   5   4       13.02        8.99      4.62 o 
  -7   5   4        0.09        2.55      5.15 o 
  -6   5   4       81.86       79.59      7.56 o 
  -5   5   4       67.38       87.78     13.21 o 
  -4   5   4      160.12      169.91      9.87 o 
  -3   5   4      467.97      456.12     12.90 o 
  -2   5   4       72.66       66.03      5.14 o 
  -1   5   4      283.86      232.44     15.57 o 
   0   5   4     1474.46     1611.69     14.40 o 
   1   5   4      485.39      592.95      8.92 o 
   2   5   4      225.37      270.64      6.00 o 
   3   5   4       16.98       20.30      2.21 o 
   4   5   4      171.15      159.34      6.69 o 
   5   5   4        2.26        6.25      1.88 o 
   6   5   4       22.56       19.83      3.94 o 
   7   5   4       74.62       67.35     11.67 o 
   8   5   4      707.48      696.01     18.81 o 
   9   5   4       11.51        7.58      4.63 o 
  10   5   4        0.97       -3.16      4.77 o 
  11   5   4       30.59       27.35      9.75 o 
  -8   6   4        8.14        1.51      4.30 o 
  -7   6   4        0.27       -1.07      3.60 o 
  -6   6   4       65.64       75.75      7.84 o 
  -5   6   4       53.47       50.43     14.89 o 
  -4   6   4      179.69      161.15     11.77 o 
  -3   6   4        0.02        0.82      2.55 o 
  -2   6   4      379.93      371.17     11.54 o 
  -1   6   4      486.76      502.90     12.80 o 
   0   6   4      457.05      373.56      8.26 o 
   1   6   4      722.40      694.83     12.14 o 
   2   6   4      651.43      518.19      9.01 o 
   3   6   4        0.38        0.96      1.69 o 
   4   6   4       64.70       75.69      3.96 o 
   5   6   4        2.24        1.50      1.61 o 
   6   6   4        5.91        1.29      1.82 o 
   7   6   4       12.88       20.95      4.14 o 
   8   6   4       31.08       29.32      5.29 o 
   9   6   4        0.10        4.43      3.43 o 
  10   6   4       40.10       31.61      7.48 o 
  11   6   4       19.91       11.80      7.47 o 
  -7   7   4        5.55       -0.56      3.79 o 
  -6   7   4       25.29       43.96      7.06 o 
  -5   7   4       11.84       11.78      4.40 o 
  -4   7   4       65.04       68.54      7.11 o 
  -3   7   4        1.09        3.51      2.98 o 
  -2   7   4      181.27      159.83      8.34 o 
  -1   7   4      460.18      474.70     13.33 o 
   0   7   4       18.21       14.35      1.79 o 
   1   7   4      330.68      373.37      8.50 o 
   2   7   4       97.75       75.08      3.85 o 
   3   7   4     1184.15     1130.30     15.52 o 
   4   7   4       20.90       25.18      4.17 o 
   5   7   4       17.50       19.26      2.90 o 
   6   7   4       63.69       71.29      7.94 o 
   7   7   4       51.57       59.20      6.41 o 
   8   7   4      117.11      116.96     11.99 o 
   9   7   4      167.50      151.97     10.20 o 
  10   7   4       18.68       16.71      7.91 o 
  -7   8   4       19.30       14.01      5.42 o 
  -6   8   4       41.47       55.90      8.46 o 
  -5   8   4       72.50       77.14      8.36 o 
  -4   8   4       12.15       11.51      4.44 o 
  -3   8   4       19.57       22.68      6.55 o 
  -2   8   4      647.81      645.17     30.77 o 
  -1   8   4      917.11      868.58     19.73 o 
   0   8   4      147.24      158.65      8.01 o 
   1   8   4      173.76      166.35      5.01 o 
   2   8   4      746.85      746.27     10.66 o 
   3   8   4      441.23      440.88      9.54 o 
   4   8   4        0.83        0.08      2.43 o 
   5   8   4        7.25        3.62      2.84 o 
   6   8   4      115.16      110.20      6.95 o 
   7   8   4       77.95       62.91      8.67 o 
   8   8   4      127.28      148.22      9.60 o 
   9   8   4        9.82       13.65      7.17 o 
  10   8   4        6.63        9.29      6.50 o 
  -6   9   4       77.06       69.18     14.32 o 
  -5   9   4        2.97       -4.23      6.13 o 
  -4   9   4       67.95       83.46      8.77 o 
  -3   9   4       41.50       30.84      8.29 o 
  -2   9   4        5.08       -0.95      2.81 o 
  -1   9   4       39.90       35.75      6.93 o 
   0   9   4        0.07       -0.61      3.53 o 
   1   9   4        8.98       12.33      6.95 o 
   2   9   4     2474.68     2349.68     22.81 o 
   3   9   4       35.67       39.64      4.50 o 
   4   9   4        3.17        5.80      5.59 o 
   5   9   4       22.21       27.40      3.62 o 
   6   9   4      360.42      342.86      9.78 o 
   7   9   4        9.41        6.17      3.25 o 
   8   9   4       12.06       10.65      6.39 o 
   9   9   4       25.57       22.62      7.47 o 
  10   9   4        9.26       13.44      7.63 o 
  -5  10   4        1.54       -1.72      4.03 o 
  -4  10   4       14.82       22.44      5.73 o 
  -3  10   4        8.68       13.87      5.30 o 
  -2  10   4       59.87       54.99      7.21 o 
  -1  10   4        7.06        3.29      3.62 o 
   0  10   4       62.38       51.93      6.42 o 
   1  10   4      144.81      151.30      9.20 o 
   2  10   4        1.24        1.50      3.27 o 
   3  10   4        1.77        6.56      3.63 o 
   4  10   4      516.73      476.76     11.21 o 
   5  10   4      152.41      137.90      6.72 o 
   6  10   4       28.70       39.10      4.73 o 
   7  10   4        0.88        6.69      5.88 o 
   8  10   4       65.14       39.93      9.38 o 
   9  10   4        0.16       -2.97      4.52 o 
  10  10   4        0.42       -1.84      5.99 o 
  -4  11   4       12.65       16.44      6.07 o 
  -3  11   4       71.61       82.62      9.34 o 
  -2  11   4        7.13        9.53      4.58 o 
  -1  11   4        0.42       -0.75      3.37 o 
   0  11   4       40.88       27.69      5.50 o 
   1  11   4       83.05       96.45      8.16 o 
   2  11   4        3.14       -3.88      2.73 o 
   3  11   4        0.00        5.76      2.69 o 
   4  11   4      225.24      197.96      8.85 o 
   5  11   4      165.77      149.43      8.06 o 
   6  11   4       28.93       37.83      5.76 o 
   7  11   4       18.79       23.28      7.22 o 
   8  11   4        1.62        6.46      5.60 o 
   9  11   4       11.63       16.99      7.70 o 
  -3  12   4        5.74        5.22      5.72 o 
  -2  12   4        4.12        6.97      4.81 o 
  -1  12   4       21.35       12.49      6.04 o 
   0  12   4       61.64       61.44      7.76 o 
   1  12   4        2.03        2.86      5.76 o 
   2  12   4       41.85       41.68      7.95 o 
   3  12   4      103.23       83.86      8.10 o 
   4  12   4       63.86       57.14      5.20 o 
   5  12   4      150.71      164.45     14.80 o 
   6  12   4       62.47       73.29      7.56 o 
   7  12   4       12.55        9.50      6.48 o 
   8  12   4       71.60       88.71     13.07 o 
   9  12   4        8.71        0.41      7.03 o 
  -2  13   4        0.40        0.67      4.51 o 
  -1  13   4       52.99       67.82      8.94 o 
   0  13   4       13.72        9.65      4.70 o 
   1  13   4       27.57       25.06      5.95 o 
   2  13   4       19.07       23.23      5.83 o 
   3  13   4        1.86       -2.16      3.26 o 
   4  13   4       67.33       76.66     12.45 o 
   5  13   4       54.68       57.20     11.18 o 
   6  13   4        0.44        2.05      5.26 o 
   7  13   4        8.36        7.65      6.96 o 
   8  13   4       27.97       21.00      8.21 o 
   0  14   4        2.89        6.54      5.38 o 
   1  14   4        4.58        6.84      4.91 o 
   2  14   4       23.47       24.07      9.13 o 
   3  14   4       11.25       21.26      8.51 o 
   4  14   4       15.20       18.51      8.12 o 
   5  14   4        0.10       -5.37      5.63 o 
   6  14   4        0.00        1.20      6.02 o 
  -6 -11   5       10.39       11.11      5.44 o 
  -5 -11   5       71.66       83.04     15.57 o 
  -4 -11   5        4.38        7.71      4.82 o 
  -3 -11   5        0.03       -1.55      6.03 o 
  -2 -11   5        0.74       -2.84      5.19 o 
  -1 -11   5       97.71      101.65     14.94 o 
   0 -11   5       22.52       44.20     11.04 o 
  -7 -10   5       14.19       12.67      5.36 o 
  -6 -10   5        0.32        1.59      4.27 o 
  -5 -10   5        6.84       10.76      4.97 o 
  -4 -10   5        4.93       -3.05      3.60 o 
  -3 -10   5       71.63       67.94     11.04 o 
  -2 -10   5       35.97       26.39      5.83 o 
  -1 -10   5      176.63      199.21     17.64 o 
   0 -10   5        8.35        1.27      6.20 o 
   1 -10   5       56.66       73.68     12.63 o 
   2 -10   5       43.40       52.24     11.64 o 
  -8  -9   5        0.18       -1.73      4.01 o 
  -7  -9   5       16.77       20.09      5.85 o 
  -6  -9   5      121.65      122.90     10.43 o 
  -5  -9   5       93.45       96.49      9.14 o 
  -4  -9   5       56.74       68.49      7.93 o 
  -3  -9   5      119.48      141.52     11.84 o 
  -2  -9   5       55.65       50.25      9.49 o 
  -1  -9   5       36.66       35.30      5.94 o 
   0  -9   5        2.68       -0.25      5.65 o 
   1  -9   5       54.82       46.52      9.98 o 
   2  -9   5       18.07       18.17      8.09 o 
   3  -9   5        3.91       -0.79      9.39 o 
   4  -9   5       12.21        4.31      6.62 o 
  -9  -8   5        5.67        2.30      4.79 o 
  -8  -8   5        7.38        6.04      4.65 o 
  -7  -8   5      105.78      128.65     12.17 o 
  -6  -8   5        1.43        1.29      3.75 o 
  -5  -8   5      114.83      108.57      9.01 o 
  -4  -8   5      130.75      127.28      9.28 o 
  -3  -8   5       62.46       67.69     10.51 o 
  -2  -8   5       12.28       12.57      4.36 o 
  -1  -8   5        0.84       -1.12      2.92 o 
   0  -8   5        4.03        3.21      3.30 o 
   1  -8   5       17.47       15.82      6.52 o 
   2  -8   5       52.97       52.84      9.74 o 
   3  -8   5       24.25       32.24      6.10 o 
   4  -8   5        2.80       10.03      7.31 o 
   5  -8   5        0.21       -0.16      6.16 o 
  -9  -7   5       13.42        7.60      4.45 o 
  -8  -7   5        4.32       -0.30      3.84 o 
  -7  -7   5       61.06       68.29      7.91 o 
  -6  -7   5      286.29      274.28     12.74 o 
  -5  -7   5        2.79        4.96      3.58 o 
  -4  -7   5      233.28      221.35     10.84 o 
  -3  -7   5      247.21      234.21     10.75 o 
  -2  -7   5      124.07      123.16      8.41 o 
  -1  -7   5       82.48       88.32      7.20 o 
   0  -7   5       42.68       34.03      5.11 o 
   1  -7   5       21.87       27.33      3.84 o 
   2  -7   5        6.25        3.23      2.47 o 
   3  -7   5       66.31       63.58      6.90 o 
   4  -7   5        6.09        6.36      4.24 o 
   5  -7   5       34.79       36.31      9.61 o 
   6  -7   5        2.09        1.68      6.50 o 
 -10  -6   5       42.60       40.38      7.30 o 
  -9  -6   5        0.65        3.79      4.19 o 
  -8  -6   5      130.76      138.97     10.46 o 
  -7  -6   5       27.93       32.28      6.49 o 
  -6  -6   5       10.25        9.45      3.95 o 
  -5  -6   5      483.59      476.47     24.39 o 
  -4  -6   5      193.48      186.66      9.54 o 
  -3  -6   5       10.93        6.72      3.12 o 
  -2  -6   5        0.00        1.30      2.57 o 
  -1  -6   5      110.53      102.12     10.11 o 
   0  -6   5        7.10        6.91      3.39 o 
   1  -6   5        0.28       -0.10      2.00 o 
   2  -6   5       57.61       59.19      4.62 o 
   3  -6   5        0.64        2.74      2.44 o 
   4  -6   5       42.42       33.00      8.89 o 
   5  -6   5       93.91       84.54     12.36 o 
   6  -6   5       21.37       19.46      8.23 o 
   7  -6   5       15.33        6.22      6.46 o 
 -10  -5   5       13.28       13.53      5.53 o 
  -9  -5   5       11.81       20.61      5.43 o 
  -8  -5   5       63.95       79.68     14.39 o 
  -7  -5   5       10.30       12.18      4.29 o 
  -6  -5   5      337.92      330.52     13.29 o 
  -5  -5   5      418.37      398.19     13.55 o 
  -4  -5   5       85.25       75.25      7.57 o 
  -3  -5   5      769.71      757.59     17.52 o 
  -2  -5   5        0.01       -0.76      2.74 o 
  -1  -5   5      173.78      165.68      5.52 o 
   0  -5   5      228.96      233.60      6.89 o 
   1  -5   5       61.17       60.41      4.28 o 
   2  -5   5       55.90       53.55      6.60 o 
   3  -5   5        1.28        0.81      2.24 o 
   4  -5   5      101.93      111.51      6.12 o 
   5  -5   5       10.95       14.73      6.52 o 
   6  -5   5       19.36       13.90      6.99 o 
   7  -5   5        3.89       11.44      7.05 o 
 -10  -4   5        3.91       -0.57      4.22 o 
  -9  -4   5       20.75       32.82      6.31 o 
  -8  -4   5        1.64        1.91      3.58 o 
  -7  -4   5       97.35       98.58     12.97 o 
  -6  -4   5      279.69      270.08     11.46 o 
  -5  -4   5       53.35       58.62      6.04 o 
  -4  -4   5     1523.21     1478.02     25.72 o 
  -3  -4   5        2.18        4.24      2.57 o 
  -2  -4   5     1047.78      977.03     18.81 o 
  -1  -4   5      283.62      294.88     13.22 o 
   0  -4   5      176.03      190.36      5.90 o 
   1  -4   5      192.74      181.78      6.02 o 
   2  -4   5       64.54       55.70      4.18 o 
   3  -4   5       12.79       12.00      2.68 o 
   4  -4   5        0.92        0.32      3.05 o 
   5  -4   5       50.66       53.14      6.80 o 
   6  -4   5        6.76        1.38      4.59 o 
   7  -4   5        0.02        5.37      6.46 o 
   8  -4   5        9.03       15.31      8.18 o 
 -10  -3   5       84.36      101.33      9.71 o 
  -9  -3   5       20.21       23.71      5.47 o 
  -8  -3   5        2.21        1.10      3.20 o 
  -7  -3   5      226.43      234.44     22.55 o 
  -6  -3   5      740.60      758.10     18.45 o 
  -5  -3   5       24.55       19.29      3.95 o 
  -4  -3   5     1073.99     1141.96     21.34 o 
  -3  -3   5      302.69      311.47     10.00 o 
  -2  -3   5      932.37      966.95     17.90 o 
  -1  -3   5      239.13      235.61      7.32 o 
   0  -3   5        4.06        7.35      1.81 o 
   1  -3   5      426.28      452.73     13.51 o 
   2  -3   5      209.00      206.32      6.28 o 
   3  -3   5       26.79       31.16      3.32 o 
   4  -3   5      104.36      113.61      5.41 o 
   5  -3   5        1.85        2.48      2.98 o 
   6  -3   5      123.13      139.71     25.01 o 
   7  -3   5       26.12       32.16      9.13 o 
   8  -3   5        6.93        4.54      6.18 o 
 -10  -2   5       11.90       12.58      5.39 o 
  -9  -2   5        9.36       15.13      6.07 o 
  -8  -2   5       10.69       11.15      4.03 o 
  -7  -2   5     1533.97     1596.00     29.31 o 
  -6  -2   5      142.55      159.23      8.58 o 
  -5  -2   5      161.55      170.66      8.24 o 
  -4  -2   5     1471.42     1468.90     24.23 o 
  -3  -2   5      266.76      241.89      8.93 o 
  -2  -2   5       22.60       17.66      2.98 o 
  -1  -2   5      879.04      850.81     14.71 o 
   0  -2   5      281.84      288.72      9.67 o 
   1  -2   5      519.30      497.68      8.83 o 
   2  -2   5     2825.10     2727.20     26.99 o 
   3  -2   5      124.35      135.04      5.07 o 
   4  -2   5        6.83        2.86      1.89 o 
   5  -2   5      281.83      296.20     10.93 o 
   6  -2   5        0.05       -2.82      2.73 o 
   7  -2   5       33.08       37.90      6.04 o 
   8  -2   5        8.60       10.77      6.25 o 
   9  -2   5        1.29       -1.15      5.65 o 
 -10  -1   5       20.17       21.58      8.67 o 
  -9  -1   5        9.43        6.52      4.16 o 
  -8  -1   5       57.01       61.54      6.99 o 
  -7  -1   5      345.89      320.06     12.03 o 
  -6  -1   5       82.53       86.70      8.29 o 
  -5  -1   5      288.77      277.47      7.24 o 
  -4  -1   5     1004.76      994.27     13.46 o 
  -3  -1   5     1486.01     1581.02     17.04 o 
  -2  -1   5     2446.40     2279.15     28.96 o 
  -1  -1   5     2228.72     2179.15     20.52 o 
   0  -1   5     1476.07     1434.72     15.50 o 
   1  -1   5      254.58      244.80      5.63 o 
   2  -1   5      157.61      155.60      5.32 o 
   3  -1   5       11.84        5.01      2.00 o 
   4  -1   5        4.74        2.32      2.49 o 
   5  -1   5      765.53      808.77     17.95 o 
   6  -1   5       76.62       88.22      7.05 o 
   7  -1   5       16.58       12.94      4.85 o 
   8  -1   5       37.70       42.62     12.43 o 
   9  -1   5        6.24        3.16      5.11 o 
 -10   0   5        6.83        6.85      7.17 o 
  -9   0   5       11.44        6.29      6.57 o 
  -8   0   5      430.86      455.09     20.40 o 
  -7   0   5        0.23       -1.46      2.26 o 
  -6   0   5      108.88      122.71      5.69 o 
  -5   0   5      317.63      325.22      8.08 o 
  -4   0   5       25.79       21.90      2.56 o 
  -3   0   5      205.06      262.88     10.52 o 
  -2   0   5        2.98        2.34      1.27 o 
  -1   0   5      647.24      685.48      9.10 o 
   0   0   5      226.98      245.95      5.20 o 
   1   0   5     3257.03     2960.75     26.31 o 
   2   0   5        9.89        6.74      1.47 o 
   3   0   5       94.00      103.21      3.60 o 
   4   0   5       35.32       30.99      2.74 o 
   5   0   5       51.70       58.31      5.49 o 
   6   0   5       39.83       38.59      5.26 o 
   7   0   5        7.29        2.82      4.76 o 
   8   0   5       25.57       37.49      7.20 o 
   9   0   5        1.30        5.38      4.13 o 
  10   0   5        2.15       -1.98      4.24 o 
  -9   1   5        9.80       16.71      7.35 o 
  -8   1   5       24.52       21.74      4.89 o 
  -7   1   5       14.44       20.37      3.40 o 
  -6   1   5        0.40       -0.64      2.51 o 
  -5   1   5      200.61      199.58      7.19 o 
  -4   1   5      988.29     1029.40     14.46 o 
  -3   1   5      590.30      625.14      9.93 o 
  -2   1   5     1366.86     1490.74     16.13 o 
  -1   1   5       69.21       54.77      4.09 o 
   0   1   5       31.09       37.61      2.32 o 
   1   1   5     7457.21     7202.36     61.35 o 
   2   1   5      164.95      148.63      3.66 o 
   3   1   5      543.21      493.22     11.33 o 
   4   1   5       80.04       65.66     11.97 o 
   5   1   5       43.16       32.41      5.46 o 
   6   1   5       92.13      105.24      7.28 o 
   7   1   5        5.64        5.98      8.14 o 
   8   1   5        0.04        1.05      3.07 o 
   9   1   5       66.98       71.63      8.10 o 
  10   1   5        8.96       13.51      5.22 o 
  -9   2   5        5.91        6.81      4.20 o 
  -8   2   5       32.86       23.26      5.24 o 
  -7   2   5        4.98        2.40      6.59 o 
  -6   2   5        2.76        1.13      2.06 o 
  -5   2   5      316.59      312.17      8.08 o 
  -4   2   5      738.48      781.48     12.28 o 
  -3   2   5       47.18       29.90      2.68 o 
  -2   2   5     1249.72     1281.57     14.63 o 
  -1   2   5     6825.18     7126.14     55.29 o 
   0   2   5     1075.36     1039.46     11.86 o 
   1   2   5      376.01      388.90      6.37 o 
   2   2   5       38.11       44.78      3.92 o 
   3   2   5     1111.34     1187.72     26.86 o 
   4   2   5       96.21       87.24      5.89 o 
   5   2   5      665.84      639.22     15.02 o 
   6   2   5      559.06      542.74     14.82 o 
   7   2   5        4.07       14.63      4.12 o 
   8   2   5       70.87       79.36      7.64 o 
   9   2   5      160.52      186.83     17.01 o 
  10   2   5       11.81        3.84      6.14 o 
  -9   3   5        0.96       -4.45      2.97 o 
  -8   3   5       20.22       18.09      4.78 o 
  -7   3   5       17.90       13.88     10.40 o 
  -6   3   5        0.11       -2.49      3.85 o 
  -5   3   5      398.43      376.54      8.84 o 
  -4   3   5       50.97       55.65      3.53 o 
  -3   3   5      622.81      661.82     10.24 o 
  -2   3   5     1534.82     1721.24     21.34 o 
  -1   3   5     3432.41     3524.21     26.05 o 
   0   3   5     1196.72     1239.06     14.39 o 
   1   3   5      437.41      436.35      7.22 o 
   2   3   5     1203.70     1174.67     15.21 o 
   3   3   5      156.77      168.32      8.90 o 
   4   3   5      586.18      585.16     17.09 o 
   5   3   5       26.45       47.79      4.82 o 
   6   3   5        1.53       -1.70      2.24 o 
   7   3   5       50.25       36.79      5.22 o 
   8   3   5      250.96      237.92     15.91 o 
   9   3   5        0.08       -1.21      3.18 o 
  10   3   5        0.20       -2.28      3.41 o 
  -9   4   5       48.72       57.30     10.12 o 
  -8   4   5       19.45       11.54     10.10 o 
  -7   4   5       17.12       10.95      4.27 o 
  -6   4   5        4.46        3.58      3.28 o 
  -5   4   5      165.38      154.51     17.46 o 
  -4   4   5       29.44       25.63      4.11 o 
  -3   4   5      616.89      691.10     10.09 o 
  -2   4   5      237.27      197.77      7.53 o 
  -1   4   5      818.23      786.01     13.04 o 
   0   4   5       68.62       49.53      2.86 o 
   1   4   5     3095.47     3047.12     27.19 o 
   2   4   5      226.44      203.59      7.35 o 
   3   4   5       52.07       60.75      3.17 o 
   4   4   5      308.66      354.04     10.14 o 
   5   4   5        2.92        4.24      2.50 o 
   6   4   5        0.52        3.46      3.73 o 
   7   4   5      578.27      551.77     15.97 o 
   8   4   5      192.83      159.65      9.81 o 
   9   4   5       20.52        9.26      4.28 o 
  10   4   5        9.48        8.34      4.20 o 
  -8   5   5        0.58        4.63      4.90 o 
  -7   5   5      128.11      105.19     14.88 o 
  -6   5   5       67.69       63.45      7.05 o 
  -5   5   5        0.16       -3.38      2.64 o 
  -4   5   5        2.82        3.54      2.75 o 
  -3   5   5       10.69        6.53      3.00 o 
  -2   5   5      183.69      224.27      8.51 o 
  -1   5   5      170.07      156.50     15.09 o 
   0   5   5        0.21       -1.36      0.91 o 
   1   5   5        1.45       -0.48      1.18 o 
   2   5   5     1327.05     1250.23     14.91 o 
   3   5   5      338.45      308.72      6.70 o 
   4   5   5      389.41      421.87      9.39 o 
   5   5   5      515.94      483.75     10.01 o 
   6   5   5        8.73        8.17      3.57 o 
   7   5   5        9.29        4.88      3.56 o 
   8   5   5        0.67        0.52      3.45 o 
   9   5   5        4.73        1.51      3.82 o 
  10   5   5      104.74      125.03     23.04 o 
  11   5   5       20.33       20.24      6.14 o 
  -8   6   5       41.66       39.14      7.16 o 
  -7   6   5       78.80       73.83     13.51 o 
  -6   6   5       59.28       62.45      7.45 o 
  -5   6   5       33.73       24.07      7.09 o 
  -4   6   5      409.98      436.95     14.37 o 
  -3   6   5       48.48       55.53      9.61 o 
  -2   6   5      673.08      683.15     30.03 o 
  -1   6   5        6.72       12.31      3.05 o 
   0   6   5       97.82      108.77      3.27 o 
   1   6   5      697.34      942.28     12.60 o 
   2   6   5     1127.33     1161.37     14.88 o 
   3   6   5      678.04      656.49     10.79 o 
   4   6   5      595.57      582.93     10.33 o 
   5   6   5      156.13      140.20      8.22 o 
   6   6   5        0.10       -2.11      2.28 o 
   7   6   5        1.29        3.96      3.52 o 
   8   6   5       37.08       48.40      7.57 o 
   9   6   5        8.15       10.49      4.14 o 
  10   6   5       44.41       33.87      6.26 o 
  -7   7   5       12.00       23.09      5.85 o 
  -6   7   5        5.89        9.80      4.55 o 
  -5   7   5       92.11      109.16      8.90 o 
  -4   7   5       25.71       26.44      5.15 o 
  -3   7   5      187.38      171.76      9.17 o 
  -2   7   5      712.11      683.73     17.13 o 
  -1   7   5      289.39      275.00     29.72 o 
   0   7   5       25.95       44.94      3.78 o 
   1   7   5      632.34      714.03      9.73 o 
   2   7   5        0.83        4.38      1.66 o 
   3   7   5      127.33      136.77      5.10 o 
   4   7   5      517.77      491.55      9.87 o 
   5   7   5      465.61      470.29     19.82 o 
   6   7   5       16.01       11.65      7.50 o 
   7   7   5       49.00       42.95      5.76 o 
   8   7   5       31.34       41.13      7.38 o 
   9   7   5      116.96       99.75      9.37 o 
  10   7   5        2.76        1.24      3.87 o 
  -7   8   5       13.81        8.21      6.18 o 
  -6   8   5        5.74        0.27      4.05 o 
  -5   8   5       79.98      102.76     19.60 o 
  -4   8   5       29.61       26.15      5.56 o 
  -3   8   5      118.96      112.54      8.52 o 
  -2   8   5       20.82       19.25      4.42 o 
  -1   8   5      316.28      303.06     11.46 o 
   0   8   5       72.28       68.28      6.06 o 
   1   8   5      456.25      460.60     10.97 o 
   2   8   5      348.94      314.65      7.75 o 
   3   8   5       94.44       94.72      4.83 o 
   4   8   5      958.83      941.48     14.98 o 
   5   8   5        3.88        6.83      2.24 o 
   6   8   5       61.92       63.60     11.53 o 
   7   8   5      297.50      306.92     12.23 o 
   8   8   5       13.87       10.95      5.56 o 
   9   8   5        2.04        2.72      4.22 o 
  10   8   5       15.84       24.81      9.06 o 
  -6   9   5       49.14       47.67      7.96 o 
  -5   9   5        8.48       12.08      4.96 o 
  -4   9   5      123.97      151.18     10.85 o 
  -3   9   5       34.53       39.17      6.33 o 
  -2   9   5      338.82      361.84     13.90 o 
  -1   9   5        6.86        4.72      3.45 o 
   0   9   5       35.34       32.04      5.09 o 
   1   9   5       35.36       31.48      3.81 o 
   2   9   5       68.57       79.34      5.13 o 
   3   9   5       24.83       22.75      3.14 o 
   4   9   5      373.30      383.27      9.64 o 
   5   9   5       44.13       45.74      6.26 o 
   6   9   5      322.88      315.36     11.97 o 
   7   9   5      132.78      116.39      8.49 o 
   8   9   5       55.93       59.97      7.18 o 
   9   9   5        2.83        9.04      6.46 o 
  10   9   5        0.03        2.74      5.88 o 
  -5  10   5        8.12        5.37      4.87 o 
  -4  10   5        6.77        1.91      4.20 o 
  -3  10   5        0.11       -4.11      2.92 o 
  -2  10   5       75.56       73.88      7.89 o 
  -1  10   5        5.12       -0.12      3.18 o 
   0  10   5      340.97      365.62     24.73 o 
   1  10   5       66.39       64.98      6.76 o 
   2  10   5      316.62      272.21     16.49 o 
   3  10   5      175.44      177.18      7.11 o 
   4  10   5      256.50      263.76      8.41 o 
   5  10   5      199.56      216.90      7.89 o 
   6  10   5        0.18       -1.51      2.25 o 
   7  10   5      155.48      186.93     10.22 o 
   8  10   5       86.20       96.46     12.66 o 
   9  10   5        0.01       -5.16      4.45 o 
  10  10   5       25.75       28.89      8.81 o 
  -4  11   5        6.32       15.07      5.59 o 
  -3  11   5        6.06        3.11      4.53 o 
  -2  11   5        1.96        0.96      4.27 o 
  -1  11   5      124.94      123.59      9.69 o 
   0  11   5        8.58        7.14      3.85 o 
   1  11   5        0.52        3.15      3.32 o 
   2  11   5        0.16        1.19      3.24 o 
   3  11   5       35.61       28.84      4.10 o 
   4  11   5       26.13       27.89      4.41 o 
   5  11   5       28.51       30.31      4.97 o 
   6  11   5        0.28       -1.08      3.02 o 
   7  11   5       42.31       39.33      8.76 o 
   8  11   5        1.16        9.11      6.02 o 
   9  11   5       18.77       32.90      9.45 o 
  -3  12   5        1.42        6.58      5.11 o 
  -2  12   5       56.11       48.07      7.61 o 
  -1  12   5       45.15       42.53     15.04 o 
   0  12   5        3.42        0.03      3.70 o 
   1  12   5        4.42        4.74      5.10 o 
   2  12   5       11.89       22.82      5.39 o 
   3  12   5        8.71        8.06      3.05 o 
   4  12   5       63.91       68.51      5.67 o 
   5  12   5        7.54        0.13      5.01 o 
   6  12   5       49.70       51.19      6.65 o 
   7  12   5       57.90       53.62     10.28 o 
   8  12   5        9.31        7.33      6.94 o 
   9  12   5        8.74        7.56      7.08 o 
  -2  13   5       10.09        5.37      4.91 o 
  -1  13   5        6.36        2.63      4.50 o 
   0  13   5        4.20        1.80      4.03 o 
   1  13   5       63.63       79.87      9.43 o 
   2  13   5      139.47      133.53     10.33 o 
   3  13   5        0.35        3.62      3.84 o 
   4  13   5        6.10        6.29      3.27 o 
   5  13   5        0.78       -4.68      4.66 o 
   6  13   5       19.77       22.71      7.91 o 
   7  13   5       24.14       15.54      7.52 o 
   8  13   5        0.42        7.22      6.55 o 
   0  14   5        0.91        0.22      4.27 o 
   1  14   5      101.23      116.67     13.68 o 
   2  14   5        0.90        6.65      4.54 o 
   3  14   5        0.07        2.20      4.08 o 
   4  14   5       16.00       20.15      8.55 o 
   5  14   5       26.74       43.71     10.10 o 
   6  14   5        0.16       -0.28      6.64 o 
  -4 -11   6       12.73       17.54      5.80 o 
  -3 -11   6       30.66       42.49      8.65 o 
  -2 -11   6       18.41       29.30      9.80 o 
  -1 -11   6       34.70       33.57     10.79 o 
  -6 -10   6        0.28       -0.53      4.28 o 
  -5 -10   6       77.26      109.09     10.51 o 
  -4 -10   6        8.85        5.05      4.30 o 
  -3 -10   6        0.77       -2.60      3.89 o 
  -2 -10   6       11.67        8.02      4.48 o 
  -1 -10   6       25.75       35.64      9.78 o 
   1 -10   6       76.57       61.95     12.40 o 
   2 -10   6        7.61       13.05      8.83 o 
  -8  -9   6       13.76       11.66      6.08 o 
  -7  -9   6        0.84        0.59      4.06 o 
  -6  -9   6        3.37        3.19      4.28 o 
  -5  -9   6        7.38       10.14      5.01 o 
  -4  -9   6      405.40      417.47     38.90 o 
  -3  -9   6        0.01       -1.31      3.63 o 
  -2  -9   6       19.49       33.07      6.24 o 
  -1  -9   6      162.67      150.35     22.11 o 
   0  -9   6       52.50       62.04     10.97 o 
   1  -9   6        0.30        1.61      5.97 o 
   2  -9   6        4.66        3.20      7.01 o 
   3  -9   6       23.22       22.46      8.67 o 
  -8  -8   6        1.80       10.13      4.91 o 
  -7  -8   6       48.03       47.80      7.52 o 
  -6  -8   6       24.00       14.38      5.11 o 
  -5  -8   6      217.47      192.10     11.76 o 
  -4  -8   6      151.64      153.89     10.47 o 
  -3  -8   6       51.93       61.80      7.34 o 
  -2  -8   6      242.93      232.57     22.21 o 
  -1  -8   6      108.07      102.63      8.53 o 
   0  -8   6        2.92        6.31      4.95 o 
   1  -8   6      100.30      107.54      8.45 o 
   2  -8   6        7.02       21.88      7.82 o 
   3  -8   6       49.89       66.31      7.89 o 
   4  -8   6        1.07       -1.18      5.42 o 
  -9  -7   6        0.53       -3.34      3.92 o 
  -8  -7   6        0.00       -1.35      3.76 o 
  -7  -7   6       20.91       20.02      5.53 o 
  -6  -7   6        4.68        3.93      3.75 o 
  -5  -7   6      242.22      239.53     12.02 o 
  -4  -7   6      170.07      189.20     12.28 o 
  -3  -7   6       13.89       12.01      4.10 o 
  -2  -7   6      203.33      205.25     11.68 o 
  -1  -7   6       79.23       80.10      7.32 o 
   0  -7   6        0.05        8.83      4.75 o 
   1  -7   6        1.47        0.84      3.15 o 
   2  -7   6        6.26        6.72      3.05 o 
   3  -7   6       64.77       73.77      8.80 o 
   4  -7   6        0.46       -5.65      4.80 o 
   5  -7   6        0.63        0.25      5.88 o 
  -9  -6   6        0.33       -2.89      3.88 o 
  -8  -6   6       10.09       12.50      5.10 o 
  -7  -6   6        0.11        1.45      3.62 o 
  -6  -6   6       93.03       72.28      8.05 o 
  -5  -6   6       78.59       92.77     14.33 o 
  -4  -6   6      144.76      128.55      8.75 o 
  -3  -6   6      131.98      128.22      9.72 o 
  -2  -6   6      786.25      792.13     19.24 o 
  -1  -6   6       19.04       27.65      4.71 o 
   0  -6   6        0.17       -2.05      2.36 o 
   1  -6   6      111.57      126.44      6.25 o 
   2  -6   6       57.93       55.41      4.87 o 
   3  -6   6        0.10       -0.04      2.36 o 
   4  -6   6       26.57       18.33      6.71 o 
   5  -6   6        0.26        0.55      5.19 o 
   6  -6   6       12.75       16.83      7.86 o 
  -9  -5   6       23.97       32.70     16.16 o 
  -8  -5   6       25.54       20.69      5.62 o 
  -7  -5   6      116.05      111.99      9.17 o 
  -6  -5   6      113.90      118.50      8.95 o 
  -5  -5   6      115.13      104.53      9.60 o 
  -4  -5   6       23.58       20.17      4.38 o 
  -3  -5   6     1562.16     1492.05     27.02 o 
  -2  -5   6       22.72       19.97      3.98 o 
  -1  -5   6        3.42        4.41      7.24 o 
   0  -5   6       33.35       32.38      4.62 o 
   1  -5   6      213.99      198.69      7.12 o 
   2  -5   6        0.69       -1.51      2.21 o 
   3  -5   6        3.92        3.82      2.87 o 
   4  -5   6        2.62       -1.57      2.87 o 
   5  -5   6        2.97        5.39      5.14 o 
   6  -5   6       13.75       25.31      8.16 o 
   7  -5   6        6.80       14.89      8.02 o 
 -10  -4   6        9.02       16.85      5.82 o 
  -9  -4   6        5.09       15.06      5.31 o 
  -8  -4   6       73.33       86.91     19.35 o 
  -7  -4   6        0.93        1.93      3.14 o 
  -6  -4   6       78.47       72.25     10.82 o 
  -5  -4   6      843.56      822.56     27.47 o 
  -4  -4   6      167.27      183.57     17.44 o 
  -3  -4   6       52.50       38.94      4.97 o 
  -2  -4   6       34.53       42.93      4.94 o 
  -1  -4   6       74.19       59.91      3.58 o 
   0  -4   6      122.57      115.31      4.95 o 
   1  -4   6      752.44      700.85     16.60 o 
   2  -4   6       17.35       19.79      3.00 o 
   3  -4   6        3.04        1.33      3.30 o 
   4  -4   6      371.08      371.91     12.71 o 
   5  -4   6        2.13        4.13      3.78 o 
   6  -4   6        0.80       -4.54      4.75 o 
   7  -4   6        1.49        8.99      6.69 o 
   8  -4   6        1.28        1.15      6.66 o 
 -10  -3   6       15.14       11.93      5.54 o 
  -9  -3   6        5.52        8.38      4.59 o 
  -8  -3   6        2.99        7.70      4.03 o 
  -7  -3   6      272.58      288.71     13.80 o 
  -6  -3   6       53.25       57.04      6.54 o 
  -5  -3   6        5.75       -0.27      3.73 o 
  -4  -3   6       88.59       80.60      6.41 o 
  -3  -3   6        1.20       -0.46      2.00 o 
  -2  -3   6       29.06       15.96      9.67 o 
  -1  -3   6      146.73      153.58      6.61 o 
   0  -3   6      955.82      908.71     13.26 o 
   1  -3   6       50.14       63.60      3.94 o 
   2  -3   6       49.12       60.56      4.05 o 
   3  -3   6       69.44       83.97      4.78 o 
   4  -3   6      144.21      141.73      6.20 o 
   5  -3   6        2.97       -0.32      2.84 o 
   6  -3   6       21.49       23.89     11.19 o 
   7  -3   6        1.81        1.87      5.58 o 
   8  -3   6        5.05        8.53      7.24 o 
 -10  -2   6        0.00        3.67      8.90 o 
  -9  -2   6       16.89       13.98      5.76 o 
  -8  -2   6       11.43        8.61      5.34 o 
  -7  -2   6     1112.42     1090.02     24.07 o 
  -6  -2   6       58.07       64.56      6.92 o 
  -5  -2   6      143.01      156.30      8.24 o 
  -4  -2   6      110.68      119.13      7.10 o 
  -3  -2   6      490.72      535.37     18.51 o 
  -2  -2   6       14.80       35.50      4.03 o 
  -1  -2   6       11.96       12.68      1.75 o 
   0  -2   6      107.05      118.20      4.33 o 
   1  -2   6        9.10        7.44      1.90 o 
   2  -2   6        0.23        0.95      2.01 o 
   3  -2   6        0.44       -0.54      1.66 o 
   4  -2   6      183.41      168.38      6.60 o 
   5  -2   6      165.66      155.82      8.61 o 
   6  -2   6        0.01        0.65      3.11 o 
   7  -2   6       53.56       59.48      7.23 o 
   8  -2   6        6.53        8.53      4.33 o 
   9  -2   6       17.15       18.24      8.46 o 
 -10  -1   6        4.08       17.08      9.08 o 
  -9  -1   6        3.29        3.56      4.14 o 
  -8  -1   6      428.20      477.33     24.43 o 
  -7  -1   6        1.67        0.38      3.45 o 
  -6  -1   6      242.46      233.76     10.25 o 
  -5  -1   6      283.48      251.92     10.02 o 
  -4  -1   6      329.13      309.04      7.88 o 
  -3  -1   6       91.48      120.57      3.87 o 
  -2  -1   6        0.59        4.89      0.97 o 
  -1  -1   6     1888.02     1806.72     18.66 o 
   0  -1   6     2290.77     2352.54     23.14 o 
   1  -1   6       73.10       72.52      3.57 o 
   2  -1   6      515.82      488.61      8.93 o 
   3  -1   6       17.70       11.61      2.16 o 
   4  -1   6      537.57      546.93     10.09 o 
   5  -1   6      161.88      167.12      8.46 o 
   6  -1   6       79.05       92.39      7.57 o 
   7  -1   6       86.02      100.93     12.65 o 
   8  -1   6        7.39       -1.40      3.54 o 
   9  -1   6       13.55        8.39      4.66 o 
 -10   0   6       52.45       44.52     10.65 o 
  -9   0   6       32.15       44.31     10.05 o 
  -8   0   6      228.47      238.54     12.91 o 
  -7   0   6       80.98       91.76     13.52 o 
  -6   0   6       67.78       58.71      5.99 o 
  -5   0   6      557.24      581.37     11.83 o 
  -4   0   6      201.72      240.46      6.50 o 
  -3   0   6      250.68      288.10      6.48 o 
  -2   0   6     4415.97     4416.46     62.90 o 
  -1   0   6     9651.25     9915.35     75.58 o 
   0   0   6        9.63        1.47      1.35 o 
   1   0   6       48.22       52.67      3.20 o 
   2   0   6     1610.44     1584.21     36.62 o 
   3   0   6       40.72       48.67      2.89 o 
   4   0   6       17.82       13.55      2.04 o 
   5   0   6      464.24      420.60     19.46 o 
   6   0   6       50.35       41.91      5.58 o 
   7   0   6       49.35       50.29      6.66 o 
   8   0   6        0.04        3.27      4.76 o 
   9   0   6       12.63        9.87      4.63 o 
 -10   1   6       71.50       87.17     13.46 o 
  -9   1   6        0.77       -4.52      5.37 o 
  -8   1   6      223.30      254.71     17.98 o 
  -7   1   6       34.41       36.40      4.35 o 
  -6   1   6      129.09      124.40      6.02 o 
  -5   1   6       51.71       59.84      4.19 o 
  -4   1   6      122.50      104.68      4.81 o 
  -3   1   6     1161.90     1144.23     14.75 o 
  -2   1   6     1367.20     1435.61     13.48 o 
  -1   1   6      765.04      822.68     10.95 o 
   0   1   6      868.22      906.85     11.54 o 
   1   1   6      500.40      464.95      7.65 o 
   2   1   6       35.10       41.13      5.20 o 
   3   1   6      686.36      693.34     19.31 o 
   4   1   6       58.32       82.77      6.03 o 
   5   1   6        6.08        8.63      3.17 o 
   6   1   6       31.21       27.57      4.73 o 
   7   1   6        7.23       10.05      9.45 o 
   8   1   6        2.57       -1.45      3.17 o 
   9   1   6      236.86      259.33     13.06 o 
  10   1   6        5.61        1.38      7.69 o 
  -9   2   6        9.19       15.31      7.93 o 
  -8   2   6      181.47      176.23     10.68 o 
  -7   2   6       62.97       62.34      6.87 o 
  -6   2   6       34.14       33.48      3.98 o 
  -5   2   6       40.46       45.15      4.62 o 
  -4   2   6      542.56      605.50     11.00 o 
  -3   2   6       59.66       56.58      3.42 o 
  -2   2   6       10.56        4.47      1.90 o 
  -1   2   6      242.98      222.37      5.35 o 
   0   2   6        3.90        7.52      1.63 o 
   1   2   6     3262.76     3225.78     28.59 o 
   2   2   6     1005.05      943.32     11.33 o 
   3   2   6      336.83      338.35      9.56 o 
   4   2   6        1.68       -0.41      1.88 o 
   5   2   6      597.35      486.67     13.39 o 
   6   2   6        5.19        9.43      3.41 o 
   7   2   6       90.28       79.47      7.29 o 
   8   2   6      145.60      129.11      9.42 o 
   9   2   6       82.90      103.37     33.27 o 
  10   2   6        6.04       -0.35      3.80 o 
  -9   3   6        6.15       13.86      7.33 o 
  -8   3   6       32.29       37.36      6.38 o 
  -7   3   6       49.23       26.66      8.51 o 
  -6   3   6        6.22        4.85      3.42 o 
  -5   3   6       95.76      106.45      5.20 o 
  -4   3   6       26.07       24.51      2.86 o 
  -3   3   6      872.78      892.69     12.90 o 
  -2   3   6        3.54        6.36      1.62 o 
  -1   3   6       56.35       50.37      2.45 o 
   0   3   6      744.71      720.96     10.10 o 
   1   3   6      380.91      453.99     11.16 o 
   2   3   6      871.31      789.90     10.32 o 
   3   3   6        5.41        3.07      1.92 o 
   4   3   6      102.71      120.61      6.26 o 
   5   3   6      258.75      270.89      9.80 o 
   6   3   6        0.01        2.73      2.70 o 
   7   3   6       16.71       13.46      6.84 o 
   8   3   6      205.08      227.64     11.16 o 
   9   3   6        1.08       11.25      4.43 o 
  10   3   6       35.87       29.63      6.18 o 
  -9   4   6       69.89       74.29      8.74 o 
  -8   4   6       33.53       47.87     10.52 o 
  -7   4   6        0.44        0.28      3.39 o 
  -6   4   6        1.39       -2.64      2.85 o 
  -5   4   6        2.35        4.75      3.15 o 
  -4   4   6      188.30      171.61      8.29 o 
  -3   4   6        3.32        6.57      1.94 o 
  -2   4   6       16.03        9.24      1.71 o 
  -1   4   6       83.05      119.90      3.44 o 
   0   4   6      431.90      467.24      7.86 o 
   1   4   6     2861.62     2588.23     30.59 o 
   2   4   6      387.45      324.97      8.11 o 
   3   4   6      246.13      216.94      5.41 o 
   4   4   6       18.66       20.38      3.45 o 
   5   4   6      259.34      293.42     11.56 o 
   6   4   6        1.65        4.41      2.80 o 
   7   4   6       15.87        7.53      3.59 o 
   8   4   6       17.94       20.30      4.78 o 
   9   4   6       50.29       44.74      9.05 o 
  10   4   6       11.04        1.14      3.92 o 
  -8   5   6       34.37       41.25      7.25 o 
  -7   5   6       60.06       67.87      7.90 o 
  -6   5   6        0.11        2.74      4.70 o 
  -5   5   6      585.33      592.77     17.08 o 
  -4   5   6       44.72       45.52      5.49 o 
  -3   5   6       10.02       15.52      4.45 o 
  -2   5   6       49.41       33.54      4.38 o 
  -1   5   6       34.46       30.31      1.98 o 
   0   5   6        5.32       21.06      2.11 o 
   1   5   6       55.36       59.41      5.90 o 
   2   5   6      192.56      186.80      5.25 o 
   3   5   6     1244.15     1328.61     15.94 o 
   4   5   6       48.83       53.49      3.06 o 
   5   5   6      465.49      478.21     13.31 o 
   6   5   6        0.74        2.21      2.58 o 
   7   5   6      101.85      111.65      8.21 o 
   8   5   6      106.38       99.55      8.53 o 
   9   5   6       25.94       11.41      6.32 o 
  10   5   6        7.70        8.58      4.44 o 
  -8   6   6       18.62       15.36     10.19 o 
  -7   6   6       10.21        9.89      5.97 o 
  -6   6   6       51.59       57.80     13.54 o 
  -5   6   6      578.37      587.49     20.36 o 
  -4   6   6       56.92       54.94      7.37 o 
  -3   6   6        6.90        6.59      3.09 o 
  -2   6   6      121.11      122.69      7.36 o 
  -1   6   6       14.84       10.45      2.94 o 
   0   6   6      168.69      203.87      4.57 o 
   1   6   6      130.22      149.29      4.79 o 
   2   6   6      500.58      569.09     10.45 o 
   3   6   6       79.82       92.64      4.21 o 
   4   6   6      532.33      537.54      9.81 o 
   5   6   6        1.16        7.05      2.97 o 
   6   6   6      175.60      169.90     15.91 o 
   7   6   6       28.62       27.97     12.05 o 
   8   6   6        1.59       -0.56      2.81 o 
   9   6   6        7.46        4.48      3.62 o 
  10   6   6       17.23       20.16      5.79 o 
  -7   7   6        7.44       -3.60      3.81 o 
  -6   7   6       12.63        8.68      4.51 o 
  -5   7   6      236.55      226.82     11.87 o 
  -4   7   6       58.37       52.92     11.19 o 
  -3   7   6       77.26       85.90     15.08 o 
  -2   7   6      232.10      192.77     11.88 o 
  -1   7   6      904.33      977.91     28.00 o 
   0   7   6      123.48      120.59      5.55 o 
   1   7   6      406.58      429.82      8.46 o 
   2   7   6      154.67      158.22      5.33 o 
   3   7   6      491.08      473.94      9.57 o 
   4   7   6      129.62      142.65      7.27 o 
   5   7   6       38.33       39.03      8.29 o 
   6   7   6      187.32      194.25      9.48 o 
   7   7   6       24.87       21.63      4.59 o 
   8   7   6        1.37       -2.65      2.67 o 
   9   7   6        8.02        5.85      3.96 o 
  10   7   6        5.30        1.40      5.99 o 
  -7   8   6        0.10        7.13      5.10 o 
  -6   8   6       47.95       41.92      7.22 o 
  -5   8   6        2.60        1.41      3.90 o 
  -4   8   6      336.18      329.14     13.85 o 
  -3   8   6        3.53        0.36      2.95 o 
  -2   8   6       73.28       79.80      7.14 o 
  -1   8   6        9.61        8.15      3.28 o 
   0   8   6       27.98       28.14      3.66 o 
   1   8   6     1179.19     1107.64     17.20 o 
   2   8   6        1.38        2.58      1.80 o 
   3   8   6       30.47       37.25      3.44 o 
   4   8   6      730.98      726.23     12.97 o 
   5   8   6        0.86        1.45      1.86 o 
   6   8   6      353.85      352.37     13.48 o 
   7   8   6      172.84      194.18     10.04 o 
   8   8   6        7.35        1.13      3.13 o 
   9   8   6        4.08        4.30      3.89 o 
  10   8   6        1.27       -3.37      3.82 o 
  -6   9   6       35.72       43.17      7.56 o 
  -5   9   6       17.32       17.23      5.24 o 
  -4   9   6        2.50        6.72      4.55 o 
  -3   9   6        2.40        2.43      3.32 o 
  -2   9   6      325.21      339.28     32.88 o 
  -1   9   6        2.52        2.08      7.10 o 
   0   9   6      246.92      243.59     10.76 o 
   1   9   6      658.08      719.92     14.16 o 
   2   9   6        1.29        3.30      2.19 o 
   3   9   6       77.06       84.92      5.03 o 
   4   9   6      136.60      121.25      5.84 o 
   5   9   6      102.23      132.54      8.58 o 
   6   9   6      490.41      479.19     16.90 o 
   7   9   6        1.30       -4.24      2.82 o 
   8   9   6       13.51       10.46      4.34 o 
   9   9   6       14.77       19.65      5.23 o 
  10   9   6       46.40       22.36      9.20 o 
  -5  10   6        5.09        5.48      4.45 o 
  -4  10   6        5.53        0.10      3.87 o 
  -3  10   6       70.84       65.59     14.17 o 
  -2  10   6       60.09       60.31      7.48 o 
  -1  10   6       24.98       13.83      4.46 o 
   0  10   6      685.83      674.42     18.72 o 
   1  10   6       19.73       29.36      5.07 o 
   2  10   6       85.54      109.02      9.46 o 
   3  10   6      166.34      138.97      8.58 o 
   4  10   6      490.53      484.31     11.35 o 
   5  10   6      131.10      151.05      6.94 o 
   6  10   6        0.01        1.77      3.15 o 
   7  10   6       39.80       42.17      9.03 o 
   8  10   6       29.39       28.67      5.75 o 
   9  10   6       34.73       36.03      9.41 o 
  10  10   6       32.59       29.49      9.45 o 
  -4  11   6        0.58       -2.49      4.40 o 
  -3  11   6       28.73       29.43      6.57 o 
  -2  11   6        2.31       -1.15      3.59 o 
  -1  11   6        0.00       -1.63      4.32 o 
   0  11   6       21.37       21.69      5.14 o 
   1  11   6       12.82       11.40      8.56 o 
   2  11   6      350.86      318.74     12.90 o 
   3  11   6      309.04      329.72     11.22 o 
   4  11   6        5.67        5.48      3.60 o 
   5  11   6       82.79       82.15      5.87 o 
   6  11   6        1.59        4.52      3.43 o 
   7  11   6        0.63        1.31      3.30 o 
   8  11   6        0.46        1.84      5.07 o 
   9  11   6       32.58       30.32      8.83 o 
  -3  12   6        3.21       -2.63      4.10 o 
  -2  12   6        4.17        4.93      4.79 o 
  -1  12   6        0.13       -4.32      2.88 o 
   0  12   6        8.66        7.52      4.39 o 
   1  12   6      105.64      113.78      9.44 o 
   2  12   6       41.63       41.54      6.37 o 
   3  12   6       11.25        6.58      3.21 o 
   4  12   6        0.03        0.23      2.61 o 
   5  12   6        2.29        1.11      4.35 o 
   6  12   6       15.90       18.38      6.93 o 
   7  12   6        4.00        2.17      5.39 o 
   9  12   6        3.64        9.15      7.10 o 
  -2  13   6       25.74       18.47      6.10 o 
  -1  13   6        0.41       -1.95      3.75 o 
   0  13   6       17.19       20.04      5.78 o 
   1  13   6       46.82       44.28      7.22 o 
   2  13   6        0.01        1.61      3.97 o 
   3  13   6       25.94       21.39      7.82 o 
   4  13   6      141.71      164.13      8.36 o 
   5  13   6        8.00        2.90      2.95 o 
   8  13   6        0.01       -2.74      5.74 o 
   0  14   6        0.96       -1.24      3.77 o 
   1  14   6        1.32        9.00     10.59 o 
   2  14   6       12.80        7.21      4.94 o 
   3  14   6       68.93       81.69      9.02 o 
   4  14   6       16.97        9.30      4.88 o 
   5  14   6        0.05        6.46      6.36 o 
  -5 -10   7       22.33       20.01      6.21 o 
  -4 -10   7        9.16        6.63      4.77 o 
  -3 -10   7       75.93       86.93      9.61 o 
  -2 -10   7        9.04        6.76      4.95 o 
  -1 -10   7       85.22      116.75     15.93 o 
   0 -10   7        3.51       10.84      7.72 o 
  -7  -9   7        7.34        6.18      5.23 o 
  -6  -9   7       31.75       16.14      9.18 o 
  -5  -9   7        9.15        9.13      5.27 o 
  -4  -9   7      165.65      177.91     20.50 o 
  -3  -9   7       17.79       14.88      9.79 o 
  -2  -9   7        1.91        3.48      4.75 o 
  -1  -9   7       20.46       16.03      6.64 o 
   0  -9   7       40.90       53.56      9.37 o 
   1  -9   7       25.88       44.45     10.47 o 
   2  -9   7        8.19       22.36      8.76 o 
  -8  -8   7        5.54        5.55      4.93 o 
  -7  -8   7       48.90       50.43     13.89 o 
  -6  -8   7       11.28       15.38      5.31 o 
  -5  -8   7       10.41        0.51      3.85 o 
  -4  -8   7        3.77        6.01      4.21 o 
  -3  -8   7       58.03       34.99      7.32 o 
  -2  -8   7      224.04      229.74     12.07 o 
  -1  -8   7        1.28        5.45      6.28 o 
   0  -8   7       64.23       73.42     18.34 o 
   1  -8   7       40.99       46.42      6.53 o 
   2  -8   7        3.48        4.29      5.97 o 
   4  -8   7       47.84       30.02      9.08 o 
  -8  -7   7       99.10       97.47     10.05 o 
  -7  -7   7        1.29       -2.11      5.91 o 
  -6  -7   7        0.24       -2.74      3.37 o 
  -5  -7   7        0.48        2.71      3.69 o 
  -4  -7   7        5.86        1.64      4.03 o 
  -3  -7   7      807.32      788.66     21.08 o 
  -2  -7   7       21.82       20.70     11.56 o 
  -1  -7   7       54.81       50.75      6.61 o 
   0  -7   7      187.12      195.05     10.69 o 
   1  -7   7        6.52        9.82      4.10 o 
   2  -7   7       35.89       19.41      4.97 o 
   3  -7   7       13.53       10.44      4.38 o 
   4  -7   7        9.02        3.87      6.02 o 
   5  -7   7        0.11       -1.43      5.51 o 
  -9  -6   7       18.15       23.26      6.49 o 
  -8  -6   7      121.14      139.76     30.82 o 
  -7  -6   7       30.60       38.36      7.52 o 
  -6  -6   7      124.22      141.46     10.32 o 
  -5  -6   7       23.92       27.10      5.64 o 
  -4  -6   7      270.56      259.30     12.04 o 
  -3  -6   7       99.51       96.64      8.21 o 
  -2  -6   7      254.60      249.41     25.39 o 
  -1  -6   7        0.71        1.50      5.45 o 
   0  -6   7      187.30      223.01     13.36 o 
   1  -6   7        1.46        9.56      4.03 o 
   2  -6   7       99.84       99.28      6.17 o 
   3  -6   7       50.92       39.99      4.75 o 
   4  -6   7        7.36        9.43      5.95 o 
   5  -6   7        0.59       -0.74      5.46 o 
   6  -6   7        1.29       -3.97      6.06 o 
  -9  -5   7       56.53       55.40     11.17 o 
  -8  -5   7       11.94        4.10      4.21 o 
  -7  -5   7       94.32      102.29      9.28 o 
  -6  -5   7       77.01       61.81     15.65 o 
  -5  -5   7      460.07      415.41     14.86 o 
  -4  -5   7      125.73      127.33      8.76 o 
  -3  -5   7      137.57      126.00      8.61 o 
  -2  -5   7      447.99      447.51     16.00 o 
  -1  -5   7      466.94      486.27     14.55 o 
   0  -5   7      122.31       94.58      8.66 o 
   1  -5   7       13.62       10.03      2.84 o 
   2  -5   7       79.99       77.23      5.26 o 
   3  -5   7      140.95      160.02      7.13 o 
   4  -5   7        0.54       -2.27      4.90 o 
   5  -5   7        5.40        3.39      5.60 o 
   6  -5   7        0.12        7.98      6.71 o 
  -9  -4   7       12.24        3.33      4.32 o 
  -8  -4   7       34.03       31.58      6.22 o 
  -7  -4   7        0.72        0.13      4.43 o 
  -6  -4   7      396.79      374.45     14.32 o 
  -5  -4   7      142.83      149.85      9.35 o 
  -4  -4   7       32.62       37.84      6.34 o 
  -3  -4   7     1046.41      988.93     21.21 o 
  -2  -4   7       14.02       22.12      7.22 o 
  -1  -4   7       30.59       23.28      4.18 o 
   0  -4   7        0.47       -2.11      1.58 o 
   1  -4   7        8.73       10.70      2.67 o 
   2  -4   7      226.64      224.04      7.48 o 
   3  -4   7       16.24       15.67      3.56 o 
   4  -4   7       49.31       47.24      7.71 o 
   5  -4   7        0.26        0.38      3.37 o 
   6  -4   7       37.29       20.40      8.02 o 
   7  -4   7       11.11        3.39      6.13 o 
  -9  -3   7       27.40       38.30      6.76 o 
  -8  -3   7       39.98       45.25     11.08 o 
  -7  -3   7       51.52       51.87      6.81 o 
  -6  -3   7      142.77      150.07      9.45 o 
  -5  -3   7       55.17       48.92     12.95 o 
  -4  -3   7      127.07      110.74      7.65 o 
  -3  -3   7      126.64      116.05      7.37 o 
  -2  -3   7      502.69      479.82     20.39 o 
  -1  -3   7      333.72      350.17      7.73 o 
   0  -3   7        9.13        7.04      2.30 o 
   1  -3   7        5.58        7.00      2.23 o 
   2  -3   7       10.71        9.70      2.97 o 
   3  -3   7      272.91      271.45      8.04 o 
   4  -3   7        0.12        0.51      2.88 o 
   5  -3   7       89.56       81.87      7.51 o 
   6  -3   7      110.25      140.83     15.39 o 
   7  -3   7        0.69        8.90      7.09 o 
   8  -3   7        4.52        1.48      6.29 o 
 -10  -2   7        8.47        6.47      5.06 o 
  -9  -2   7        9.70        0.58      3.98 o 
  -8  -2   7        2.45        6.16      3.93 o 
  -7  -2   7      335.58      308.66     13.34 o 
  -6  -2   7       22.57       31.80      5.92 o 
  -5  -2   7       73.97       69.73      6.59 o 
  -4  -2   7      303.01      289.72     10.75 o 
  -3  -2   7      315.29      293.32     10.32 o 
  -2  -2   7       30.19       50.14      7.91 o 
  -1  -2   7      651.74      610.77      9.83 o 
   0  -2   7      131.27      150.61      5.60 o 
   1  -2   7        4.36        1.10      1.66 o 
   2  -2   7       91.82       83.55      4.79 o 
   3  -2   7        0.30        1.48      2.52 o 
   4  -2   7        1.66        0.58      2.50 o 
   5  -2   7      308.24      352.07     12.89 o 
   6  -2   7       37.72       29.08      5.66 o 
   7  -2   7        5.33       12.39      4.65 o 
   8  -2   7        1.82       -2.23      3.51 o 
 -10  -1   7       20.41       15.58      8.51 o 
  -9  -1   7      101.95      110.90      9.71 o 
  -8  -1   7       82.55       69.12      7.69 o 
  -7  -1   7       12.35       11.17      4.21 o 
  -6  -1   7      388.07      396.60     13.72 o 
  -5  -1   7       94.70      111.20      7.45 o 
  -4  -1   7      693.55      637.16     44.17 o 
  -3  -1   7     1035.32     1115.86     41.19 o 
  -2  -1   7       86.59      102.55      6.17 o 
  -1  -1   7       41.40       36.58      2.78 o 
   0  -1   7       57.18       63.40      4.34 o 
   1  -1   7     1630.70     1686.33     19.46 o 
   2  -1   7      399.14      424.73      8.72 o 
   3  -1   7      144.60      141.84      9.08 o 
   4  -1   7       10.23       13.15      9.41 o 
   5  -1   7       19.27       28.50      4.91 o 
   6  -1   7      115.15      135.30      9.03 o 
   7  -1   7        0.90       -1.48      3.02 o 
   8  -1   7       16.65        7.54      4.84 o 
   9  -1   7       11.94       10.21      6.73 o 
  -9   0   7      128.37      158.91     16.51 o 
  -8   0   7        7.85        4.07     10.29 o 
  -7   0   7        2.68       -1.23      3.24 o 
  -6   0   7       27.87       32.04      5.10 o 
  -5   0   7       21.36       24.06      4.27 o 
  -4   0   7      102.36       98.21      4.51 o 
  -3   0   7      477.85      442.04      8.78 o 
  -2   0   7      862.17      877.79      9.70 o 
  -1   0   7      216.85      230.88     10.29 o 
   0   0   7     6923.95     7037.84     61.21 o 
   1   0   7       52.47       73.49      5.19 o 
   2   0   7     2004.80     2056.30     21.87 o 
   3   0   7      125.21      129.36      4.66 o 
   4   0   7        4.09        7.32      2.95 o 
   5   0   7       44.28       59.21     14.25 o 
   6   0   7        8.86       13.98      4.06 o 
   7   0   7        0.07        1.98      3.34 o 
   8   0   7       11.03       10.52      5.53 o 
   9   0   7       39.18       41.88      6.89 o 
  -9   1   7        1.07       -3.04      6.52 o 
  -8   1   7      174.48      170.88     15.79 o 
  -7   1   7        5.45        2.28      3.86 o 
  -6   1   7       44.09       39.68      5.30 o 
  -5   1   7      540.32      567.58     11.59 o 
  -4   1   7      217.23      234.38     13.51 o 
  -3   1   7      421.73      472.09      9.10 o 
  -2   1   7     1115.15     1272.67     14.87 o 
  -1   1   7        6.95        5.44      1.67 o 
   0   1   7     1642.60     1702.20     18.49 o 
   1   1   7       31.64       34.26      3.10 o 
   2   1   7       32.08       21.56      2.22 o 
   3   1   7      174.64      169.50      8.23 o 
   4   1   7      165.56      154.26      7.48 o 
   5   1   7        7.28        6.18      3.14 o 
   6   1   7        9.34        8.84      6.36 o 
   7   1   7        0.16        1.75      3.30 o 
   8   1   7        0.03        1.70      3.50 o 
   9   1   7       65.45       75.16      8.68 o 
  -9   2   7       27.50        7.33      6.96 o 
  -8   2   7       19.57       32.81      8.65 o 
  -7   2   7       51.66       60.69      7.40 o 
  -6   2   7      217.86      216.78      7.72 o 
  -5   2   7      538.39      567.78     11.67 o 
  -4   2   7     1354.29     1358.33     18.23 o 
  -3   2   7       20.02       19.04      3.61 o 
  -2   2   7      101.16      142.92      4.44 o 
  -1   2   7      274.66      300.79      7.21 o 
   0   2   7       34.57       59.20      3.21 o 
   1   2   7       59.79       44.53      2.86 o 
   2   2   7      160.79      151.65      4.36 o 
   3   2   7      826.16      733.41     15.16 o 
   4   2   7       75.61       73.46      5.61 o 
   5   2   7      235.88      296.36     10.86 o 
   6   2   7       48.90       50.71      5.99 o 
   7   2   7       31.75       25.83      9.73 o 
   8   2   7      344.90      368.41     23.43 o 
   9   2   7        8.37        8.80      4.58 o 
  10   2   7        3.55        8.52      4.70 o 
  -9   3   7      105.48       92.10     13.35 o 
  -8   3   7        2.92       -0.57      7.22 o 
  -7   3   7        3.92        4.86      3.86 o 
  -6   3   7      330.19      325.31     12.71 o 
  -5   3   7      233.33      231.62     16.56 o 
  -4   3   7       16.98       16.21      2.78 o 
  -3   3   7        2.30        3.37      1.88 o 
  -2   3   7      669.19      656.46      9.02 o 
  -1   3   7      947.20      853.59     12.06 o 
   0   3   7      274.61      223.02      6.11 o 
   1   3   7     2444.18     2790.22     27.87 o 
   2   3   7     2264.73     2184.01     21.80 o 
   3   3   7      134.70      132.57      6.37 o 
   4   3   7       88.86       75.80      5.72 o 
   5   3   7      366.31      372.75     11.91 o 
   6   3   7      206.18      221.41     10.05 o 
   7   3   7        1.51        9.53      3.77 o 
   8   3   7      178.77      183.79     13.48 o 
   9   3   7        0.98        3.74      3.84 o 
  10   3   7       21.02       17.57      5.47 o 
  -9   4   7        7.82        2.10      6.62 o 
  -8   4   7        2.30        1.06      3.96 o 
  -7   4   7       56.36       61.55      7.48 o 
  -6   4   7      384.83      419.00     17.71 o 
  -5   4   7       90.69       98.99      7.57 o 
  -4   4   7       79.08       85.00      6.57 o 
  -3   4   7       85.42       88.03      4.26 o 
  -2   4   7        8.92       12.97      2.15 o 
  -1   4   7        6.62        7.87      1.53 o 
   0   4   7      552.02      623.06      9.85 o 
   1   4   7       76.52       72.06      6.23 o 
   2   4   7      426.13      444.10      8.06 o 
   3   4   7     1248.37     1241.16     17.02 o 
   4   4   7       23.98       26.88      6.40 o 
   5   4   7      862.58      881.86     28.65 o 
   6   4   7       48.45       46.79      5.71 o 
   7   4   7       58.63       73.11      7.16 o 
   8   4   7      148.59      135.65     13.28 o 
   9   4   7        9.46        8.54      6.12 o 
  10   4   7       20.52       14.33      5.12 o 
  -8   5   7        8.10       -3.07      3.68 o 
  -7   5   7       19.24       17.69      4.94 o 
  -6   5   7       43.85       37.40      8.00 o 
  -5   5   7      179.49      193.82     10.14 o 
  -4   5   7      366.45      336.15     12.23 o 
  -3   5   7      499.56      464.87     13.54 o 
  -2   5   7       90.18       98.33      3.93 o 
  -1   5   7     1015.45     1017.13     11.67 o 
   0   5   7       19.69       19.55      2.23 o 
   1   5   7      178.43      204.14      5.69 o 
   2   5   7      823.06      882.64     12.99 o 
   3   5   7      368.72      319.04      7.02 o 
   4   5   7       35.02       29.85      4.12 o 
   5   5   7      282.51      279.09     10.47 o 
   6   5   7       28.27       37.76      5.28 o 
   7   5   7       37.18       37.00      5.65 o 
   8   5   7       54.84       69.74      7.67 o 
   9   5   7       27.80       32.52     15.90 o 
  10   5   7       48.07       48.01      7.43 o 
  -8   6   7        0.00       -4.19      3.77 o 
  -7   6   7        0.41        7.24      4.32 o 
  -6   6   7        3.06        2.38      3.76 o 
  -5   6   7       11.53        7.13      4.73 o 
  -4   6   7       21.32       23.08      8.21 o 
  -3   6   7      772.66      713.30     39.30 o 
  -2   6   7        1.37        2.75      2.55 o 
  -1   6   7       27.79       34.92      4.36 o 
   0   6   7      716.06      715.24      9.63 o 
   1   6   7      757.91      856.03     20.80 o 
   2   6   7      453.95      450.89      8.87 o 
   3   6   7      221.75      219.39      6.12 o 
   4   6   7      148.60      151.09      7.40 o 
   5   6   7       11.87        8.08      3.08 o 
   6   6   7      252.63      268.47     11.02 o 
   7   6   7       67.43       62.15     10.89 o 
   8   6   7       16.39       17.07      4.57 o 
   9   6   7       34.95       43.79     11.37 o 
  10   6   7        0.03        1.04      3.91 o 
  -7   7   7        0.45       -0.56      4.45 o 
  -6   7   7        0.00       -2.56      3.35 o 
  -5   7   7        4.22        0.07      3.47 o 
  -4   7   7        3.76        5.25      3.77 o 
  -3   7   7      302.22      309.14     12.32 o 
  -2   7   7       43.66       54.77     11.58 o 
  -1   7   7     1373.88     1353.26     24.81 o 
   0   7   7      237.79      245.45      8.90 o 
   1   7   7       76.48       84.42      4.25 o 
   2   7   7       27.39       30.93      3.03 o 
   3   7   7       23.62       20.71      2.77 o 
   4   7   7       79.73       70.89      4.30 o 
   5   7   7      136.43      131.45      7.90 o 
   6   7   7       30.20       13.39     10.20 o 
   7   7   7        0.75        0.13      2.75 o 
   8   7   7        7.77        7.90      3.99 o 
   9   7   7       21.39       22.85      5.64 o 
  10   7   7        1.36       -2.62      3.35 o 
  -7   8   7        0.31       -4.93      3.94 o 
  -6   8   7        2.14       12.35      5.23 o 
  -5   8   7       20.39       22.73      5.65 o 
  -4   8   7        3.31        2.85      3.68 o 
  -3   8   7        0.01        5.84      3.50 o 
  -2   8   7       16.39       29.87      7.35 o 
  -1   8   7      584.25      594.68     16.51 o 
   0   8   7      420.03      369.82     17.29 o 
   1   8   7      146.46      160.63      8.81 o 
   2   8   7        2.13        0.97      1.68 o 
   3   8   7      933.76      911.63     14.61 o 
   4   8   7        5.17       10.88      2.59 o 
   5   8   7       59.52       72.80     10.90 o 
   6   8   7       90.32      108.05     13.03 o 
   7   8   7       19.83       16.24      4.71 o 
   8   8   7       24.64       26.55      5.46 o 
   9   8   7        4.55       11.82      4.71 o 
  10   8   7        8.36        6.42      4.48 o 
  -6   9   7        7.98        7.28      5.02 o 
  -5   9   7       61.73       73.13      8.84 o 
  -4   9   7        3.00        4.74      3.85 o 
  -3   9   7       83.05       81.87     12.39 o 
  -2   9   7        3.10        1.53      3.44 o 
  -1   9   7      103.89       99.79      7.99 o 
   0   9   7       34.22       36.84      5.51 o 
   1   9   7       24.21       22.28      4.47 o 
   2   9   7      140.33      145.92      8.24 o 
   3   9   7      450.66      447.18     10.33 o 
   4   9   7      193.40      212.69      7.30 o 
   5   9   7      227.35      269.49     11.00 o 
   6   9   7        0.48        1.19      2.91 o 
   7   9   7       40.46       41.56      6.32 o 
   8   9   7       15.61       18.21      4.93 o 
   9   9   7        0.01        3.10      3.95 o 
  10   9   7       10.44       13.30      5.33 o 
  -5  10   7        6.74        8.22      5.03 o 
  -4  10   7       12.72       17.27      5.41 o 
  -3  10   7        3.63       -4.42      3.04 o 
  -2  10   7       12.37        5.03      3.54 o 
  -1  10   7      183.08      175.70     12.80 o 
   0  10   7      119.48      145.97      9.68 o 
   1  10   7       16.74       18.66      3.61 o 
   2  10   7      468.98      460.91     11.78 o 
   3  10   7       57.79       55.25      6.75 o 
   4  10   7      157.22      143.15      6.68 o 
   5  10   7      178.22      199.44     11.22 o 
   6  10   7      146.87      169.19      9.91 o 
   7  10   7        0.19        0.11      3.13 o 
   8  10   7        1.28       -0.21      3.64 o 
   9  10   7        2.52       -3.87      3.56 o 
  10  10   7        2.98       -2.37      5.44 o 
  -4  11   7        3.79        0.79      4.48 o 
  -3  11   7       24.87       28.55      6.41 o 
  -2  11   7        0.61       -1.51      3.37 o 
  -1  11   7       21.07       10.74      4.41 o 
   0  11   7        0.01        1.01      7.00 o 
   1  11   7        7.54       14.25      4.53 o 
   2  11   7      610.66      598.95     14.11 o 
   3  11   7        6.58        3.03      2.65 o 
   4  11   7       28.11       35.75      6.88 o 
   5  11   7      214.29      238.27     10.73 o 
   6  11   7        4.23        4.02      3.47 o 
   7  11   7        1.03        2.57      3.57 o 
   8  11   7        0.02        1.24      3.93 o 
   9  11   7        0.97        4.29      5.90 o 
  -3  12   7       41.85       39.36      7.41 o 
  -2  12   7        4.12        2.57      4.02 o 
  -1  12   7        1.06        3.31      4.97 o 
   0  12   7       62.95       69.90      8.21 o 
   1  12   7        8.61       12.70      4.48 o 
   2  12   7        2.04        1.00      2.56 o 
   3  12   7        2.12        0.02      3.17 o 
   4  12   7      231.56      236.98      9.15 o 
   5  12   7       87.36       98.40      8.34 o 
   6  12   7       34.70       26.92      5.39 o 
   7  12   7        0.00       -1.97      5.10 o 
   8  12   7       18.79        7.65      6.22 o 
  -2  13   7        3.61       -0.28     10.82 o 
  -1  13   7       11.73        0.76      7.01 o 
   0  13   7       35.30       32.47      6.61 o 
   1  13   7        3.57        1.50      4.08 o 
   2  13   7        3.37        5.95      4.12 o 
   3  13   7       40.49       38.43      7.88 o 
   4  13   7       46.98       33.98      4.86 o 
   5  13   7       11.62       12.11      3.67 o 
   6  13   7       17.01       22.64      7.95 o 
   7  13   7       45.53       30.94      8.14 o 
   8  13   7        3.06       -0.53      5.60 o 
   0  14   7       23.07       35.79     12.48 o 
   1  14   7       10.92       16.21      5.30 o 
   2  14   7        1.69        7.02      4.81 o 
   3  14   7        2.78       -0.37      3.69 o 
   4  14   7        4.35        7.51      4.16 o 
   5  14   7        0.40        4.05      3.37 o 
  -4 -10   8       21.59       17.08      6.12 o 
  -3 -10   8        6.16       12.99      5.45 o 
  -2 -10   8       41.31       43.02      7.60 o 
  -1 -10   8       36.84       50.56     11.80 o 
  -6  -9   8        0.04        9.46      5.26 o 
  -5  -9   8        1.89       -4.52      3.92 o 
  -4  -9   8       55.03       48.37      7.86 o 
  -3  -9   8       11.12       10.18      4.80 o 
  -2  -9   8        2.05        7.74      4.58 o 
  -1  -9   8      100.24      113.34     10.17 o 
   0  -9   8        0.46        5.06      8.67 o 
   1  -9   8        9.30        7.54      7.26 o 
  -7  -8   8       10.52       14.61      5.67 o 
  -6  -8   8        0.12        3.31      4.84 o 
  -5  -8   8       23.06       20.83      5.67 o 
  -4  -8   8        4.26       11.34      4.78 o 
  -3  -8   8        4.94        1.36      3.69 o 
  -2  -8   8       30.52       36.72     16.70 o 
  -1  -8   8       20.39       19.77      5.60 o 
   0  -8   8        0.02        0.12      3.58 o 
   1  -8   8        0.15       -3.15      3.37 o 
   2  -8   8       31.15       62.71     11.50 o 
  -8  -7   8       23.46        9.97      5.40 o 
  -7  -7   8        1.84        2.19      4.25 o 
  -6  -7   8       71.48       92.39      9.67 o 
  -5  -7   8        4.50        0.51      3.78 o 
  -4  -7   8       15.53       13.29      7.91 o 
  -3  -7   8        5.00        2.84      3.83 o 
  -2  -7   8        0.03       -1.00      3.32 o 
  -1  -7   8       39.98       43.50      6.52 o 
   0  -7   8       35.18       20.15      6.16 o 
   1  -7   8       17.44       18.08      5.03 o 
   2  -7   8        3.77        7.22      4.15 o 
   4  -7   8        0.89       -2.03      5.67 o 
  -8  -6   8        2.56        2.02      4.45 o 
  -7  -6   8       37.71       38.83      7.06 o 
  -6  -6   8      342.75      341.67     15.24 o 
  -5  -6   8       21.83       18.12      4.99 o 
  -4  -6   8        5.42        2.99      3.62 o 
  -3  -6   8       53.46       46.21      6.56 o 
  -2  -6   8       40.04       50.77     10.75 o 
  -1  -6   8      285.87      277.67     12.02 o 
   0  -6   8      131.87      123.94      8.89 o 
   1  -6   8        9.34        5.69      6.02 o 
   2  -6   8        4.30        3.23      5.01 o 
   3  -6   8       16.79       12.80      4.23 o 
   4  -6   8        5.11        2.56      5.65 o 
   5  -6   8       10.96        4.59      6.16 o 
  -9  -5   8        0.74       -1.86      4.14 o 
  -8  -5   8        1.83       -2.62      3.90 o 
  -7  -5   8      456.19      451.04     17.24 o 
  -6  -5   8       24.97       20.45      5.49 o 
  -5  -5   8        7.31        4.01      3.69 o 
  -4  -5   8      177.30      193.65     10.88 o 
  -3  -5   8      228.51      212.47     15.98 o 
  -2  -5   8       19.76       13.72      4.08 o 
  -1  -5   8       76.24       73.15     20.65 o 
   0  -5   8      783.71      811.99     27.04 o 
   1  -5   8        5.48        5.59      3.79 o 
   2  -5   8      195.11      198.51     17.25 o 
   3  -5   8        3.31        0.68      3.23 o 
   4  -5   8       16.15       13.33      4.37 o 
   5  -5   8       33.76       26.01      8.41 o 
   6  -5   8        2.79        3.87      5.60 o 
  -9  -4   8        1.84        0.53      4.21 o 
  -8  -4   8       31.23       39.48      6.62 o 
  -7  -4   8       32.11       28.63     10.64 o 
  -6  -4   8       68.21       54.59      7.84 o 
  -5  -4   8      130.62      138.44     11.64 o 
  -4  -4   8      439.79      440.13     14.72 o 
  -3  -4   8       95.30      100.82      7.74 o 
  -2  -4   8        0.07       -0.93      2.66 o 
  -1  -4   8     1151.98     1155.90     23.30 o 
   0  -4   8      151.59      177.98     21.06 o 
   1  -4   8      430.04      414.04     15.15 o 
   2  -4   8      151.82      161.02      6.85 o 
   3  -4   8      251.70      269.79     11.17 o 
   4  -4   8      111.82      104.16      8.14 o 
   5  -4   8       37.20       45.20      6.61 o 
   6  -4   8        1.68        8.24      4.44 o 
   7  -4   8        4.82       11.04      7.86 o 
  -9  -3   8        3.70        4.90      4.52 o 
  -8  -3   8       21.70       24.01      6.06 o 
  -7  -3   8       13.87       10.17      4.40 o 
  -6  -3   8      163.72      158.68     10.13 o 
  -5  -3   8       27.39       28.67      5.94 o 
  -4  -3   8       55.63       48.27      9.72 o 
  -3  -3   8       31.62       27.58      4.74 o 
  -2  -3   8        2.49       -1.42      4.32 o 
  -1  -3   8      884.19      836.90     47.98 o 
   0  -3   8      169.11      176.52      6.19 o 
   1  -3   8       75.98       73.95      4.66 o 
   2  -3   8      475.39      464.01     15.02 o 
   3  -3   8        5.45        6.01      4.07 o 
   4  -3   8        2.85        3.10      3.36 o 
   5  -3   8       50.66       49.88      6.61 o 
   6  -3   8        2.07        3.79      3.88 o 
   7  -3   8        0.07        1.34      3.84 o 
  -9  -2   8       29.12       39.27      7.24 o 
  -8  -2   8        7.83        4.53      4.15 o 
  -7  -2   8       22.91       28.05      6.35 o 
  -6  -2   8      367.55      362.30     14.40 o 
  -5  -2   8        7.16       11.66      4.05 o 
  -4  -2   8       43.64       53.54      5.87 o 
  -3  -2   8      167.96      125.20      7.63 o 
  -2  -2   8       72.66       70.45      6.01 o 
  -1  -2   8      139.57      144.95      5.04 o 
   0  -2   8       69.53       78.89      4.28 o 
   1  -2   8      298.24      311.00      8.05 o 
   2  -2   8      161.31      145.50      5.87 o 
   3  -2   8        2.53        3.43      2.92 o 
   4  -2   8       43.82       58.84      6.19 o 
   5  -2   8       19.69       11.91      4.52 o 
   6  -2   8        4.59        5.10      4.22 o 
   7  -2   8       13.95       21.66      7.90 o 
   8  -2   8        8.29        4.86      4.74 o 
  -9  -1   8       34.07       15.38      5.63 o 
  -8  -1   8       41.33       35.48     10.80 o 
  -7  -1   8      172.50      182.18     10.71 o 
  -6  -1   8        4.14        1.14      3.11 o 
  -5  -1   8       73.68       76.92     17.82 o 
  -4  -1   8      559.46      570.85     15.26 o 
  -3  -1   8       97.90      100.83      6.85 o 
  -2  -1   8      220.32      224.49      5.74 o 
  -1  -1   8      969.74      894.70     13.14 o 
   0  -1   8       56.29       67.34      3.86 o 
   1  -1   8       51.17       45.13      3.89 o 
   2  -1   8      108.63       99.62      4.82 o 
   3  -1   8      158.18      167.21      8.03 o 
   4  -1   8      149.28      155.87     22.57 o 
   5  -1   8       23.56       25.87      4.88 o 
   6  -1   8        0.67        2.34      3.37 o 
   7  -1   8        0.25       -1.06      3.34 o 
   8  -1   8        3.71        4.89      4.44 o 
  -9   0   8        7.05        1.29      6.89 o 
  -8   0   8       13.13       10.98      4.56 o 
  -7   0   8      305.83      318.28     13.31 o 
  -6   0   8      139.38      136.44     23.30 o 
  -5   0   8      149.88      153.53     12.82 o 
  -4   0   8      114.65      101.20      6.84 o 
  -3   0   8      442.84      444.60     12.57 o 
  -2   0   8      616.97      611.11     14.17 o 
  -1   0   8       79.59       79.90      6.41 o 
   0   0   8     1588.43     1541.05     18.33 o 
   1   0   8     1029.90     1064.28     14.68 o 
   2   0   8     4399.67     4492.91     49.34 o 
   3   0   8      133.97      122.33      7.34 o 
   4   0   8       14.74       14.27      6.59 o 
   5   0   8        5.01        1.26      5.79 o 
   6   0   8       36.88       31.58     10.63 o 
   7   0   8       26.40       27.20      5.60 o 
   8   0   8        0.18       -1.76      3.48 o 
   9   0   8        0.99        3.20      4.29 o 
  -9   1   8        8.46       14.27      8.32 o 
  -8   1   8       37.36       53.81     11.46 o 
  -7   1   8        3.51        1.68      3.36 o 
  -6   1   8        0.10        0.24      2.66 o 
  -5   1   8      118.02      110.92      7.42 o 
  -4   1   8      129.63      125.21      5.41 o 
  -3   1   8      620.52      622.52     14.25 o 
  -2   1   8      180.90      211.25      4.84 o 
  -1   1   8      196.66      198.29      5.75 o 
   0   1   8      977.89      980.35     22.45 o 
   1   1   8     2213.88     2197.77     23.06 o 
   2   1   8     1368.73     1398.91     16.96 o 
   3   1   8      220.34      208.48      8.40 o 
   4   1   8       77.06       78.57      7.52 o 
   5   1   8      139.66      164.92      8.87 o 
   6   1   8       12.33        3.75      3.32 o 
   7   1   8       22.34       23.88      7.23 o 
   8   1   8        0.19       -4.76      3.17 o 
   9   1   8        0.64        1.18      4.08 o 
  -9   2   8       34.98       30.92      9.73 o 
  -8   2   8        4.23       -1.98      5.97 o 
  -7   2   8       11.26        9.84      6.27 o 
  -6   2   8        2.73        2.66      3.20 o 
  -5   2   8       76.31       69.02      6.25 o 
  -4   2   8       16.94       17.44      2.88 o 
  -3   2   8     1100.54     1117.82     15.76 o 
  -2   2   8        4.09        2.30      1.37 o 
  -1   2   8       39.03       38.83      3.55 o 
   0   2   8      299.35      336.82      7.56 o 
   1   2   8      435.17      493.13     15.38 o 
   2   2   8      370.36      417.53      9.21 o 
   3   2   8      395.57      347.42     10.69 o 
   4   2   8      249.94      260.66      9.78 o 
   5   2   8       49.22       48.13      5.61 o 
   6   2   8        7.14        7.45      4.98 o 
   7   2   8        9.97        2.04      3.92 o 
   8   2   8       47.57       50.28      7.08 o 
   9   2   8        7.83       11.41      5.43 o 
  -9   3   8        0.95        3.07      6.92 o 
  -8   3   8       28.27       29.42      9.45 o 
  -7   3   8      140.38      176.74     15.91 o 
  -6   3   8      208.12      204.97     10.32 o 
  -5   3   8       52.59       56.76     12.68 o 
  -4   3   8     1206.85     1223.64     21.05 o 
  -3   3   8       49.05       49.54      3.70 o 
  -2   3   8      333.41      326.61      7.08 o 
  -1   3   8        1.91        2.54      2.50 o 
   0   3   8        4.44        6.35      1.81 o 
   1   3   8      302.60      306.84      6.95 o 
   2   3   8       98.71      102.28      4.12 o 
   3   3   8       83.00       78.81      5.58 o 
   4   3   8      260.93      252.83     18.24 o 
   5   3   8      521.14      519.75     14.71 o 
   6   3   8       25.41       19.09      4.45 o 
   7   3   8        0.12        0.09      3.17 o 
   8   3   8       25.24       19.26      4.99 o 
   9   3   8        7.00       -2.24      3.54 o 
  10   3   8        2.11        3.53      4.49 o 
  -8   4   8        0.23       -4.77      5.16 o 
  -7   4   8       35.96       33.80      6.25 o 
  -6   4   8      143.95      148.64      9.67 o 
  -5   4   8       76.27       69.67      9.57 o 
  -4   4   8     1155.58     1110.58     22.54 o 
  -3   4   8        0.77        0.27      1.64 o 
  -2   4   8      139.62      126.76      8.73 o 
  -1   4   8     1169.12     1219.95     13.60 o 
   0   4   8      592.15      519.97      9.40 o 
   1   4   8      237.33      218.16      5.95 o 
   2   4   8      991.37      957.35     13.18 o 
   3   4   8       30.31       43.95      3.00 o 
   4   4   8      111.01      106.56      6.85 o 
   5   4   8      727.03      722.42     17.35 o 
   6   4   8       12.52        9.25      3.48 o 
   7   4   8        0.99       -0.50      2.87 o 
   8   4   8      208.52      224.87     11.63 o 
   9   4   8       13.08       15.78      4.79 o 
  10   4   8       20.68       17.94      5.78 o 
  -8   5   8        0.48        5.46      5.30 o 
  -7   5   8       12.02       17.99      5.31 o 
  -6   5   8      168.58      158.90     10.27 o 
  -5   5   8      100.57       95.70      7.99 o 
  -4   5   8       99.52       85.47      7.27 o 
  -3   5   8       82.20       74.88      6.26 o 
  -2   5   8      535.65      496.79      9.41 o 
  -1   5   8      171.55      175.67      4.76 o 
   0   5   8       11.77       18.22      2.36 o 
   1   5   8        0.14        2.57      1.88 o 
   2   5   8      303.45      353.70     13.22 o 
   3   5   8      145.98      142.50      4.89 o 
   4   5   8      602.00      609.12     15.04 o 
   5   5   8       13.72       37.35      5.10 o 
   6   5   8        8.35        7.10      3.40 o 
   7   5   8       69.63       69.16      8.27 o 
   8   5   8       16.98       20.87      8.43 o 
   9   5   8        3.92        1.11      3.56 o 
  10   5   8        6.75        7.56      4.37 o 
  -8   6   8       20.49       25.07      6.33 o 
  -7   6   8       19.56       23.17      5.62 o 
  -6   6   8       43.64       65.52      7.93 o 
  -5   6   8       21.41       25.07     11.35 o 
  -4   6   8      113.96      158.87     17.06 o 
  -3   6   8       13.03        6.35      5.57 o 
  -2   6   8      531.25      507.33     14.48 o 
  -1   6   8      323.07      302.81      8.38 o 
   0   6   8      130.61      109.13      8.65 o 
   1   6   8       84.77       87.91      5.33 o 
   2   6   8       16.35       24.89      2.81 o 
   3   6   8       26.80       26.57      3.13 o 
   4   6   8      131.28      140.53      7.57 o 
   5   6   8      521.01      557.25     15.26 o 
   6   6   8        0.17       -1.46      2.36 o 
   7   6   8      177.19      195.90     10.60 o 
   8   6   8       19.47       22.21      9.06 o 
   9   6   8       30.77       26.34      5.71 o 
  10   6   8        0.70        1.12      4.60 o 
  -7   7   8       10.76       -0.23      4.83 o 
  -6   7   8        0.13        1.71      3.93 o 
  -5   7   8        3.00       -3.47      3.41 o 
  -4   7   8        0.22       -2.64      3.04 o 
  -3   7   8        0.20       -0.33      2.74 o 
  -2   7   8        0.33       -1.03      2.41 o 
  -1   7   8     1208.87     1162.51     18.20 o 
   0   7   8      467.65      448.87     10.53 o 
   1   7   8      260.23      235.04      9.12 o 
   2   7   8       45.22       47.08      4.30 o 
   3   7   8      115.41      107.04      5.04 o 
   4   7   8      642.79      690.34     16.40 o 
   5   7   8       24.25       25.55      4.58 o 
   6   7   8        7.25        2.55      5.49 o 
   7   7   8        9.51        9.58      7.52 o 
   8   7   8        1.07        2.87      3.52 o 
   9   7   8       24.51       21.41      5.50 o 
  10   7   8       24.45       29.05     10.72 o 
  -7   8   8       19.83       13.02      5.38 o 
  -6   8   8       55.73       51.89     12.30 o 
  -5   8   8       41.07       37.26      7.65 o 
  -4   8   8       29.10       36.38      6.15 o 
  -3   8   8        0.32        1.86      3.18 o 
  -2   8   8      410.33      389.56     13.96 o 
  -1   8   8      212.10      190.72      9.67 o 
   0   8   8       16.55       15.06      3.16 o 
   1   8   8      212.32      242.17      9.96 o 
   2   8   8      443.78      422.38      9.98 o 
   3   8   8      640.05      672.42     12.40 o 
   4   8   8      111.07      136.65     11.49 o 
   5   8   8       33.37       38.52      5.36 o 
   6   8   8        7.43        3.53      3.18 o 
   7   8   8       86.54       95.75      8.27 o 
   8   8   8        3.89        7.29      4.02 o 
   9   8   8       12.26       18.53      5.32 o 
  10   8   8       23.33       22.45      6.24 o 
  -6   9   8       11.72        1.72      4.36 o 
  -5   9   8       39.25       52.38      8.06 o 
  -4   9   8       75.20       95.24      9.34 o 
  -3   9   8       28.02       27.02      7.52 o 
  -2   9   8       88.44       72.35      7.62 o 
  -1   9   8        9.45        6.47      3.68 o 
   0   9   8        7.44        3.85      2.57 o 
   1   9   8      103.78      103.34      6.18 o 
   2   9   8      230.99      233.62     15.61 o 
   3   9   8        0.01        1.72      2.12 o 
   4   9   8        0.87       -1.91      1.87 o 
   5   9   8       19.60       15.43     13.51 o 
   6   9   8      187.31      194.23     18.20 o 
   7   9   8       20.32       14.40      5.10 o 
   8   9   8       57.09       55.87      7.34 o 
   9   9   8        8.48        2.04      3.84 o 
  10   9   8        1.69       -0.41      4.26 o 
  -5  10   8       16.74       32.88      7.08 o 
  -4  10   8       58.74       47.37      7.69 o 
  -3  10   8       22.21       28.42      7.24 o 
  -2  10   8        0.72        5.00      3.91 o 
  -1  10   8      153.11      171.78     10.56 o 
   0  10   8        0.03       -4.23      2.82 o 
   1  10   8       52.07       52.07      5.16 o 
   2  10   8       24.59       25.59      3.98 o 
   3  10   8        0.01        2.68      3.10 o 
   4  10   8       67.96       66.69      5.10 o 
   5  10   8       22.13       20.54      4.56 o 
   6  10   8        0.16       -0.06      2.65 o 
   7  10   8        1.30       -3.01      2.76 o 
   8  10   8       81.31       93.39      8.98 o 
   9  10   8        1.29       -2.63      5.97 o 
  -4  11   8       36.57       44.65     13.90 o 
  -3  11   8       12.40       12.45      5.17 o 
  -2  11   8        8.61       12.52      4.78 o 
  -1  11   8       31.83       22.56      7.07 o 
   0  11   8        8.03        2.41      3.86 o 
   1  11   8        5.68        1.43      3.03 o 
   2  11   8      117.95      110.04      7.14 o 
   3  11   8        8.83        1.62      4.14 o 
   4  11   8       52.88       52.07      6.41 o 
   5  11   8        0.44       -0.12      2.98 o 
   6  11   8       23.10       25.45      9.83 o 
   7  11   8       39.44       30.18      5.91 o 
   8  11   8        7.64       10.24      4.67 o 
   9  11   8        1.09       -2.92      4.12 o 
  -3  12   8        7.82       12.95      8.43 o 
  -2  12   8        6.11       -2.16      3.50 o 
  -1  12   8       69.33       81.52      9.16 o 
   0  12   8       53.72       59.94      7.83 o 
   1  12   8       40.21       36.40      8.96 o 
   2  12   8       65.62       60.04      5.92 o 
   3  12   8       10.42        5.06      2.97 o 
   4  12   8       31.31       31.02      9.73 o 
   5  12   8        0.23        4.77      4.86 o 
   6  12   8      230.06      256.40     34.77 o 
   7  12   8      112.92      121.16      9.72 o 
   8  12   8       30.07       39.82      7.00 o 
  -2  13   8       14.18       13.97      7.44 o 
  -1  13   8       26.71       27.89     10.32 o 
   0  13   8        0.32        3.21      4.36 o 
   1  13   8        0.79        0.83      3.90 o 
   2  13   8       76.73       85.59      9.90 o 
   3  13   8        2.61       -0.80      2.80 o 
   4  13   8        0.29        0.28      3.05 o 
   5  13   8        7.43        3.67      5.28 o 
   6  13   8       32.53       11.37      6.87 o 
   7  13   8       31.09       30.20      9.13 o 
   8  13   8        1.66        1.45      5.65 o 
   0  14   8        0.27       -0.24      4.03 o 
   1  14   8       31.20       31.44      6.80 o 
   2  14   8       65.91       66.15      8.78 o 
   3  14   8        0.08       -1.88      4.02 o 
   4  14   8        0.00       -1.65      2.86 o 
   5  14   8        0.28       -5.00      3.33 o 
   6  14   8        0.45        7.42      6.48 o 
  -4  -9   9       14.58       24.52      6.56 o 
  -3  -9   9       14.85       18.56      6.02 o 
  -2  -9   9        5.31        4.95      4.80 o 
  -1  -9   9       16.62       10.62      5.33 o 
   0  -9   9        3.06        1.12      4.79 o 
  -6  -8   9       14.00       15.10      6.02 o 
  -5  -8   9        0.40       -4.50      3.62 o 
  -4  -8   9       11.41        3.74      4.52 o 
  -3  -8   9       10.52       15.67      5.64 o 
  -2  -8   9        4.25        0.46      4.03 o 
  -1  -8   9       15.52       13.47      4.89 o 
   0  -8   9        0.07        2.89      4.10 o 
   1  -8   9       13.13       14.64      5.40 o 
  -7  -7   9        6.40       10.10     10.81 o 
  -6  -7   9        3.82        2.07      4.24 o 
  -5  -7   9        0.01        0.53      4.43 o 
  -4  -7   9       82.01       92.64      9.46 o 
  -3  -7   9       26.96       34.66      9.07 o 
  -2  -7   9        7.39        4.99      4.18 o 
  -1  -7   9       54.22       66.44     13.49 o 
   0  -7   9        0.00        3.85      4.02 o 
   1  -7   9        0.53       -1.76      3.60 o 
   2  -7   9        2.79        0.92      5.65 o 
  -8  -6   9        0.37        3.91      4.47 o 
  -7  -6   9        0.00        9.26      5.26 o 
  -6  -6   9        9.77       21.73      6.04 o 
  -5  -6   9      142.45      158.69     18.24 o 
  -4  -6   9       38.44       31.14      6.05 o 
  -3  -6   9       39.89       43.98      6.77 o 
  -2  -6   9      160.82      145.08     10.07 o 
  -1  -6   9       53.13       43.53     13.67 o 
   0  -6   9       12.18        9.31      7.97 o 
   1  -6   9       47.70       64.60     12.93 o 
   2  -6   9       21.88       31.17      8.14 o 
   3  -6   9       31.55       48.25      9.94 o 
   4  -6   9       34.84       54.62     10.33 o 
  -8  -5   9       11.65       14.07      5.51 o 
  -7  -5   9       51.71       52.83      8.02 o 
  -6  -5   9        8.04        3.66      4.21 o 
  -5  -5   9      138.01      151.90     10.57 o 
  -4  -5   9       16.93       11.57      4.20 o 
  -3  -5   9       14.15       25.56      6.46 o 
  -2  -5   9      295.84      304.90     12.82 o 
  -1  -5   9       50.64       44.40      6.35 o 
   0  -5   9       92.54       92.72      7.76 o 
   1  -5   9       48.97       51.18      6.35 o 
   2  -5   9       85.29      103.89      8.24 o 
   3  -5   9        1.51        1.40      3.54 o 
   4  -5   9       11.94       12.86      4.80 o 
   5  -5   9        0.19        0.41      3.80 o 
  -8  -4   9        2.51       -0.73      4.81 o 
  -7  -4   9        0.20       -4.43      3.14 o 
  -6  -4   9        4.58        3.64      4.08 o 
  -5  -4   9        7.53        0.86      3.53 o 
  -4  -4   9       41.72       34.92      5.92 o 
  -3  -4   9       94.94       92.83     10.50 o 
  -2  -4   9      277.98      262.48     31.48 o 
  -1  -4   9        4.93        4.96      3.32 o 
   0  -4   9        1.51       -1.42      2.75 o 
   1  -4   9      381.07      397.61     13.49 o 
   2  -4   9      187.15      185.12      7.60 o 
   3  -4   9        0.12       -1.36      3.28 o 
   4  -4   9       13.63       10.25      4.03 o 
   5  -4   9       20.58       10.35      4.61 o 
   6  -4   9        2.36       -0.57      3.82 o 
  -9  -3   9        2.28       -3.42      4.13 o 
  -8  -3   9        5.41       11.11      6.27 o 
  -7  -3   9        8.35        9.16      4.69 o 
  -6  -3   9      238.82      225.95     11.65 o 
  -5  -3   9        0.01       -0.63      3.09 o 
  -4  -3   9       89.91       94.25      8.86 o 
  -3  -3   9       54.92       63.87     15.90 o 
  -2  -3   9      167.26      178.69      9.24 o 
  -1  -3   9       14.45        9.65      3.46 o 
   0  -3   9       56.20       68.38      9.75 o 
   1  -3   9      171.21      161.46      9.52 o 
   2  -3   9      111.29      124.89      6.20 o 
   3  -3   9      421.06      436.38     18.40 o 
   4  -3   9       52.01       54.72      6.57 o 
   5  -3   9       24.25       28.75      6.49 o 
   6  -3   9        0.07       -4.80      3.20 o 
   7  -3   9        2.88        1.12      4.11 o 
  -9  -2   9        0.30       -1.88      3.85 o 
  -8  -2   9        7.18        6.97      4.67 o 
  -7  -2   9      234.20      254.50     23.86 o 
  -6  -2   9      299.38      282.14     12.80 o 
  -5  -2   9       38.34       49.50      6.34 o 
  -4  -2   9      682.07      726.17     18.62 o 
  -3  -2   9      261.89      295.25     15.43 o 
  -2  -2   9      138.08      141.63      8.38 o 
  -1  -2   9       29.72       25.86      8.89 o 
   0  -2   9        6.94        9.03      2.77 o 
   1  -2   9      593.49      601.83     11.89 o 
   2  -2   9      112.34      107.41      5.60 o 
   3  -2   9       56.40       58.91      6.10 o 
   4  -2   9       58.80       54.42      6.47 o 
   5  -2   9       37.85       47.17      6.32 o 
   6  -2   9        0.51        3.58      3.85 o 
   7  -2   9        1.35       -0.52      3.79 o 
   8  -2   9        4.99       -3.33      4.14 o 
  -9  -1   9        3.16       -3.58      5.24 o 
  -8  -1   9       60.98       66.67      8.14 o 
  -7  -1   9      308.31      320.94     13.85 o 
  -6  -1   9        0.01       -1.56      2.74 o 
  -5  -1   9      335.34      370.52     13.40 o 
  -4  -1   9       33.96       37.14      5.31 o 
  -3  -1   9       63.02       64.45      6.44 o 
  -2  -1   9       86.05       86.66      6.54 o 
  -1  -1   9      197.54      192.42      6.01 o 
   0  -1   9      629.86      577.92     10.94 o 
   1  -1   9      498.47      469.57     10.04 o 
   2  -1   9        0.15        0.73      1.91 o 
   3  -1   9      186.61      202.65      9.34 o 
   4  -1   9       11.16       12.93      6.41 o 
   5  -1   9       10.97       19.45      5.37 o 
   6  -1   9        1.61        1.39      3.54 o 
   7  -1   9       12.08        5.98      8.37 o 
   8  -1   9        1.44        1.79      4.23 o 
  -9   0   9        3.76        7.29      8.25 o 
  -8   0   9       16.14       13.91      4.97 o 
  -7   0   9        0.32        2.08      3.71 o 
  -6   0   9        9.01       13.25      4.27 o 
  -5   0   9      113.92      105.60     11.56 o 
  -4   0   9      252.14      261.31     16.78 o 
  -3   0   9        3.90       -1.08      2.46 o 
  -2   0   9        4.55        6.09      1.94 o 
  -1   0   9      738.90      752.70     12.16 o 
   0   0   9      263.22      285.78      7.58 o 
   1   0   9      770.41      809.07     13.14 o 
   2   0   9      170.69      161.19      5.84 o 
   3   0   9        7.56       11.80      3.36 o 
   4   0   9       48.70       66.68      6.43 o 
   5   0   9       36.01       39.79      5.73 o 
   6   0   9       60.43       76.21     19.22 o 
   7   0   9        1.96       -1.99      3.35 o 
   8   0   9        0.02        4.34      4.03 o 
  -9   1   9        0.81       -0.48      7.65 o 
  -8   1   9        4.22        2.37      6.25 o 
  -7   1   9       54.22       59.26      7.26 o 
  -6   1   9       81.71       87.80      7.67 o 
  -5   1   9      464.22      447.63     33.14 o 
  -4   1   9       88.34       89.48      6.73 o 
  -3   1   9       13.83       23.70      2.95 o 
  -2   1   9      514.72      492.60      7.89 o 
  -1   1   9      557.93      572.39     10.90 o 
   0   1   9        0.33        0.48      1.55 o 
   1   1   9      337.99      387.28      8.50 o 
   2   1   9        8.39        7.65      3.53 o 
   3   1   9        3.84        0.93      2.39 o 
   4   1   9      456.68      444.59     13.51 o 
   5   1   9       66.48       70.67      7.45 o 
   6   1   9        1.16        3.35      3.11 o 
   7   1   9       14.48       18.46      5.07 o 
   8   1   9        1.11        0.66      3.63 o 
   9   1   9        1.23        0.91      4.02 o 
  -9   2   9        5.40       11.07      8.44 o 
  -8   2   9        6.19        5.42      6.39 o 
  -7   2   9        7.13        9.01      6.92 o 
  -6   2   9        5.22        1.27      5.72 o 
  -5   2   9      114.40      126.33      7.97 o 
  -4   2   9       31.72       28.74      3.50 o 
  -3   2   9       51.28       65.34      4.23 o 
  -2   2   9     1066.44     1011.50     12.29 o 
  -1   2   9     1193.32     1196.57     16.64 o 
   0   2   9      271.54      275.23      8.06 o 
   1   2   9       18.53       28.52      2.86 o 
   2   2   9      829.59      861.99     16.13 o 
   3   2   9       59.72       63.12      5.54 o 
   4   2   9      103.19      100.37      7.03 o 
   5   2   9       78.60       77.37      6.91 o 
   6   2   9        2.61        4.59      3.26 o 
   7   2   9       95.95       90.02      8.25 o 
   8   2   9        0.43        0.10      3.73 o 
   9   2   9       46.23       56.10      8.13 o 
  -8   3   9        0.59       -0.78      6.71 o 
  -7   3   9        6.83        8.12      6.71 o 
  -6   3   9       91.37       85.05     12.33 o 
  -5   3   9       54.85       48.95      5.87 o 
  -4   3   9      308.64      310.01      8.64 o 
  -3   3   9        3.75        3.48      1.90 o 
  -2   3   9     1503.14     1553.02     18.99 o 
  -1   3   9      135.79      166.55      5.70 o 
   0   3   9       73.08       82.86      7.71 o 
   1   3   9      334.61      303.73      8.83 o 
   2   3   9        9.22        5.67      2.47 o 
   3   3   9      239.54      266.46      9.72 o 
   4   3   9      145.41      153.84      8.20 o 
   5   3   9        3.12       -0.31      2.68 o 
   6   3   9       83.39       72.21      7.11 o 
   7   3   9        2.51        1.78      3.15 o 
   8   3   9       13.99       12.41      4.52 o 
   9   3   9       22.80       16.10      5.44 o 
  -8   4   9        2.39        7.95      7.24 o 
  -7   4   9      215.24      271.90     19.34 o 
  -6   4   9       26.12       32.11      7.84 o 
  -5   4   9       36.88       47.14      6.12 o 
  -4   4   9       21.80       19.61      6.36 o 
  -3   4   9      360.47      391.28      9.23 o 
  -2   4   9      405.38      396.96      7.62 o 
  -1   4   9       88.07       70.20      6.86 o 
   0   4   9      236.35      236.92      6.61 o 
   1   4   9       71.42       72.97      5.48 o 
   2   4   9      389.52      349.44     11.11 o 
   3   4   9        5.22       -2.89      1.93 o 
   4   4   9       98.29       82.44      7.58 o 
   5   4   9      102.40      108.11      7.64 o 
   6   4   9       18.11       14.34      4.03 o 
   7   4   9        2.86        0.91      4.39 o 
   8   4   9       25.84       13.41      4.75 o 
   9   4   9        0.17        1.53      3.95 o 
  10   4   9        6.97       10.28      5.76 o 
  -8   5   9       92.49       85.26     13.81 o 
  -7   5   9       11.04        7.46      4.57 o 
  -6   5   9        0.29        7.74      7.00 o 
  -5   5   9       16.52        8.47      3.90 o 
  -4   5   9      633.29      599.09     16.79 o 
  -3   5   9       18.16       15.58      3.93 o 
  -2   5   9      888.91      877.44     17.83 o 
  -1   5   9      251.45      233.21      5.76 o 
   0   5   9       50.10       43.72      3.36 o 
   1   5   9        0.21        3.68      1.73 o 
   2   5   9      256.17      246.25      6.76 o 
   3   5   9       53.12       36.67      4.54 o 
   4   5   9       43.16       39.70      5.33 o 
   5   5   9       48.16       39.80      5.48 o 
   6   5   9        4.10        0.61      2.97 o 
   7   5   9        2.05        2.93      5.01 o 
   8   5   9        1.08        1.07      3.29 o 
   9   5   9        1.88       -0.90      3.54 o 
  10   5   9        0.26        2.35      4.37 o 
  -7   6   9        2.63       -0.98      3.83 o 
  -6   6   9        4.26        4.93      5.95 o 
  -5   6   9       58.21       75.76      7.86 o 
  -4   6   9      814.95      897.53     21.79 o 
  -3   6   9        0.01        0.83      2.86 o 
  -2   6   9        0.59        8.01      3.12 o 
  -1   6   9      520.11      518.56     11.35 o 
   0   6   9        3.18        0.86      1.73 o 
   1   6   9      227.55      187.94      6.12 o 
   2   6   9       36.01       30.90      3.14 o 
   3   6   9      175.10      178.40      5.93 o 
   4   6   9      131.98      141.01      7.88 o 
   5   6   9       83.61       78.90      7.18 o 
   6   6   9        0.43        2.97      3.15 o 
   7   6   9        0.24       -2.66      2.69 o 
   8   6   9       61.25       68.88      8.00 o 
   9   6   9       26.63       36.21      6.70 o 
  10   6   9        8.33        2.97      4.26 o 
  -7   7   9        1.05       -2.37      4.61 o 
  -6   7   9        4.76       -0.43      5.29 o 
  -5   7   9      152.57      177.71     15.64 o 
  -4   7   9        2.43        1.34      3.17 o 
  -3   7   9      464.81      439.20     14.94 o 
  -2   7   9        1.14        1.42      2.75 o 
  -1   7   9        8.78       10.66      3.55 o 
   0   7   9       93.47       81.82      5.26 o 
   1   7   9      261.69      269.60      7.70 o 
   2   7   9       63.30       70.71      7.35 o 
   3   7   9      159.18      157.10     11.49 o 
   4   7   9      424.43      430.28     13.26 o 
   5   7   9       34.73       34.71      5.24 o 
   6   7   9        8.16        4.65      3.24 o 
   7   7   9      247.63      261.76     17.48 o 
   8   7   9        2.19        4.22      3.70 o 
   9   7   9        7.76       -1.86      3.55 o 
  10   7   9       18.62       18.81      5.61 o 
  -6   8   9       40.73       54.32     10.52 o 
  -5   8   9       40.36       30.51      6.54 o 
  -4   8   9       17.09       22.34      5.30 o 
  -3   8   9      129.82      128.84      9.48 o 
  -2   8   9       43.77       43.51      6.25 o 
  -1   8   9       36.07       40.72      5.56 o 
   0   8   9      193.64      223.30      8.15 o 
   1   8   9       45.85       39.84      7.40 o 
   2   8   9        8.36        9.31      2.53 o 
   3   8   9      171.04      178.26     10.22 o 
   4   8   9       82.65       68.10      6.20 o 
   5   8   9       62.94       59.52      8.89 o 
   6   8   9      249.54      270.04     11.87 o 
   7   8   9      201.14      218.70     13.31 o 
   8   8   9        3.66        9.96      4.24 o 
   9   8   9       10.16        6.16      4.25 o 
  10   8   9        0.98        2.29      5.82 o 
  -6   9   9       29.15       30.19      6.89 o 
  -5   9   9       85.39       96.25     18.47 o 
  -4   9   9       10.59        6.90      6.20 o 
  -3   9   9       27.41       36.47      6.35 o 
  -2   9   9      153.79      157.53     12.59 o 
  -1   9   9       35.00       26.14      5.26 o 
   0   9   9        0.37       -0.37      2.38 o 
   1   9   9        0.03        0.57      2.31 o 
   2   9   9        0.23       -3.47      2.31 o 
   3   9   9      135.63      136.38      6.21 o 
   4   9   9        8.98       16.52      4.03 o 
   5   9   9       13.29        9.68      3.81 o 
   6   9   9       50.88       54.88      6.76 o 
   7   9   9       31.13       34.07      5.73 o 
   8   9   9      148.14      156.62     11.18 o 
   9   9   9        3.03        0.70      4.06 o 
  -5  10   9       24.83       25.23      6.41 o 
  -4  10   9        6.78        7.42      4.80 o 
  -3  10   9       21.24       12.64      6.07 o 
  -2  10   9       39.62       21.56      5.32 o 
  -1  10   9      107.73       91.50     11.20 o 
   0  10   9        0.00        2.39      2.64 o 
   1  10   9      390.79      411.51     11.82 o 
   2  10   9       65.29       44.76      6.06 o 
   3  10   9        5.10        3.63      3.06 o 
   4  10   9      194.95      192.55      9.40 o 
   5  10   9       44.35       47.43      7.03 o 
   6  10   9        0.85       -2.97      2.79 o 
   7  10   9       61.71       67.62     17.60 o 
   8  10   9       45.58       49.34      7.37 o 
   9  10   9        2.90        6.10      8.62 o 
  -4  11   9        0.60        2.69      4.47 o 
  -3  11   9       48.15       55.77      8.11 o 
  -2  11   9       52.00       66.71      8.28 o 
  -1  11   9        1.55        5.11      5.15 o 
   0  11   9        0.53        4.86      3.81 o 
   1  11   9      239.99      259.35      9.91 o 
   2  11   9       59.68       51.22      5.45 o 
   3  11   9       76.47       53.64      6.77 o 
   4  11   9       75.32       99.04     12.50 o 
   5  11   9       38.77       29.35      5.20 o 
   6  11   9       81.36       83.37      7.96 o 
   7  11   9       39.42       37.62      6.45 o 
   8  11   9        2.88        3.64      4.24 o 
   9  11   9        0.02       -0.30      4.38 o 
  -3  12   9       15.46       20.64      6.30 o 
  -2  12   9        3.47       -1.08      3.47 o 
  -1  12   9        2.00        0.31      3.75 o 
   0  12   9       73.64       83.75     11.98 o 
   1  12   9        0.61       -3.02      3.15 o 
   2  12   9       22.73       22.66      4.16 o 
   3  12   9        0.58        1.76      2.74 o 
   4  12   9       29.89       14.13      6.57 o 
   5  12   9        4.05       -2.07      4.73 o 
   6  12   9      117.47      103.82     10.21 o 
   7  12   9        4.13        9.31      4.56 o 
   8  12   9        8.15        2.49      6.63 o 
  -2  13   9        0.28        4.25      4.58 o 
  -1  13   9        1.52        3.42      4.46 o 
   0  13   9        6.69       -4.86      6.65 o 
   1  13   9       39.04       55.96      8.11 o 
   2  13   9       20.14        9.38      3.77 o 
   3  13   9       13.53       17.68      4.21 o 
   4  13   9       44.60       36.46      5.17 o 
   5  13   9        0.03       -2.42      4.47 o 
   6  13   9        9.50        1.31      5.28 o 
   7  13   9        2.72        3.46      6.57 o 
   0  14   9       11.23        7.49      5.27 o 
   1  14   9        3.11        3.48      4.60 o 
   2  14   9        0.12        1.99      5.73 o 
   3  14   9        1.66        3.43      3.26 o 
   4  14   9       37.85       39.29      5.69 o 
   5  14   9        3.74        6.34      4.35 o 
   6  14   9        4.98       -3.39      5.63 o 
  -5  -8  10        5.71        7.42      8.51 o 
  -4  -8  10        5.44        3.35      4.99 o 
  -3  -8  10       59.54       78.60      9.54 o 
  -2  -8  10       26.62       33.84      6.74 o 
  -1  -8  10       11.29        5.70      4.81 o 
   0  -8  10       18.55       25.16      6.07 o 
   1  -8  10       24.44       31.70      9.59 o 
  -6  -7  10       19.00       31.51      7.02 o 
  -5  -7  10        1.92        4.25      4.79 o 
  -4  -7  10       13.16        6.72      4.80 o 
  -3  -7  10       10.05        6.49      4.31 o 
  -2  -7  10       55.02       47.35      7.91 o 
  -1  -7  10        4.61        8.66      4.38 o 
   0  -7  10        7.08       13.22      4.59 o 
   1  -7  10        2.45        9.67      4.44 o 
   2  -7  10       10.90       22.87      8.14 o 
  -7  -6  10        0.89       -4.79      3.70 o 
  -6  -6  10       11.27       18.06      5.53 o 
  -5  -6  10        4.63       -1.32      3.91 o 
  -4  -6  10       56.26       52.09      7.61 o 
  -3  -6  10       57.97       65.25      8.16 o 
  -2  -6  10       89.64      100.51      9.24 o 
  -1  -6  10        0.01        3.26      3.91 o 
   0  -6  10       49.27       58.62      7.44 o 
   1  -6  10       25.28       12.42      4.61 o 
   2  -6  10        4.26        9.87      6.27 o 
   3  -6  10        4.15        0.65      5.21 o 
  -8  -5  10       34.40       45.98      9.99 o 
  -7  -5  10       17.84       15.17      5.53 o 
  -6  -5  10        0.01       -0.02      3.85 o 
  -5  -5  10       90.52       91.67      9.12 o 
  -4  -5  10       41.07       28.68      5.99 o 
  -3  -5  10       86.56       88.32     12.47 o 
  -2  -5  10       49.19       42.55      6.52 o 
  -1  -5  10        1.37        6.09      3.73 o 
   0  -5  10       38.14       45.78     13.35 o 
   1  -5  10      263.99      263.73     12.04 o 
   2  -5  10       31.08       12.22      6.48 o 
   3  -5  10        0.68        4.84      5.95 o 
   4  -5  10       37.62       46.65      7.05 o 
   5  -5  10        1.67        1.92      4.19 o 
  -8  -4  10        0.17        1.93      6.94 o 
  -7  -4  10        2.90        1.85      4.25 o 
  -6  -4  10       22.13       25.39      8.15 o 
  -5  -4  10      320.10      325.37     14.29 o 
  -4  -4  10        2.73        0.54      3.19 o 
  -3  -4  10       83.13       72.68      7.65 o 
  -2  -4  10       31.71       21.03      5.96 o 
  -1  -4  10      201.16      218.93     10.73 o 
   0  -4  10      171.73      175.49     10.05 o 
   1  -4  10        0.31       -1.61      3.15 o 
   2  -4  10       49.86       67.27     10.49 o 
   3  -4  10       95.15       91.09      7.84 o 
   4  -4  10      111.80      117.00      9.25 o 
   5  -4  10        0.27       -3.98      3.43 o 
   6  -4  10        3.21       -0.14      4.56 o 
  -8  -3  10        5.08        2.75      4.34 o 
  -7  -3  10       37.90       41.82      7.18 o 
  -6  -3  10      284.28      272.69     13.20 o 
  -5  -3  10        0.56       -3.27      3.10 o 
  -4  -3  10       43.07       44.74      6.54 o 
  -3  -3  10      363.54      341.24     13.42 o 
  -2  -3  10      246.48      249.59     16.90 o 
  -1  -3  10      100.38      108.31      9.13 o 
   0  -3  10      101.94       96.63     11.39 o 
   1  -3  10      111.90      105.35      7.72 o 
   2  -3  10      112.57      101.30     17.12 o 
   3  -3  10      108.96      133.39     10.52 o 
   4  -3  10       32.32       27.52      7.79 o 
   5  -3  10       17.47       18.70      5.07 o 
   6  -3  10       17.89       15.74      5.31 o 
  -8  -2  10       29.58       12.21      7.99 o 
  -7  -2  10       70.44       68.94      8.22 o 
  -6  -2  10      317.80      336.01     14.28 o 
  -5  -2  10       59.82       52.77      6.82 o 
  -4  -2  10       90.11       95.43      8.07 o 
  -3  -2  10        0.21       -2.91      5.31 o 
  -2  -2  10       17.18       25.31      8.97 o 
  -1  -2  10       17.19       19.25      4.35 o 
   0  -2  10      244.91      275.00     10.87 o 
   1  -2  10       73.30       72.28      5.90 o 
   2  -2  10        2.09        0.54      2.88 o 
   3  -2  10      128.66      149.79     20.13 o 
   4  -2  10      125.83      105.43      8.37 o 
   5  -2  10        9.89        0.22      3.60 o 
   6  -2  10       72.79       84.65      9.84 o 
   7  -2  10        4.24       -1.74      4.88 o 
  -8  -1  10        0.20        1.34      3.99 o 
  -7  -1  10        0.12        4.85      3.86 o 
  -6  -1  10      155.39      139.76     13.05 o 
  -5  -1  10      686.71      723.71     19.65 o 
  -4  -1  10      135.29      125.96      8.57 o 
  -3  -1  10      439.81      463.29     14.54 o 
  -2  -1  10      159.37      155.35     15.49 o 
  -1  -1  10       19.78       31.02      8.84 o 
   0  -1  10       29.58       39.70      4.06 o 
   1  -1  10       41.98       58.48      7.53 o 
   2  -1  10        4.30       15.43      7.39 o 
   3  -1  10        4.70       20.24      6.46 o 
   4  -1  10       11.90        5.30      3.60 o 
   5  -1  10      105.10      111.03     19.42 o 
   6  -1  10       53.73       50.87      7.17 o 
   7  -1  10        3.04        0.61      4.01 o 
   8  -1  10        0.10       -5.78      3.88 o 
  -9   0  10        9.29        6.64      8.00 o 
  -8   0  10      100.35       99.60     14.92 o 
  -7   0  10        4.88       10.65      5.97 o 
  -6   0  10      116.96      114.04      8.90 o 
  -5   0  10        5.38       -2.37      2.85 o 
  -4   0  10        6.34       12.15      3.98 o 
  -3   0  10      124.87      122.55     10.46 o 
  -2   0  10      261.15      273.60     10.60 o 
  -1   0  10      191.18      205.30     11.63 o 
   0   0  10       23.46       19.76      2.91 o 
   1   0  10      728.57      723.68     12.93 o 
   2   0  10        3.24        5.54      2.97 o 
   3   0  10       61.36       51.22      8.47 o 
   4   0  10        0.70        6.63      3.48 o 
   5   0  10        4.91        4.64      3.60 o 
   6   0  10       16.91       14.45      4.72 o 
   7   0  10        3.04        2.65      3.86 o 
   8   0  10        0.59       -3.27      3.78 o 
  -8   1  10       34.57       44.54     11.32 o 
  -7   1  10       23.96       21.58      8.16 o 
  -6   1  10       10.40       12.63      4.55 o 
  -5   1  10      113.77      119.26     13.92 o 
  -4   1  10        5.31        7.19      3.24 o 
  -3   1  10      512.52      482.14     15.03 o 
  -2   1  10      147.21      182.15      8.48 o 
  -1   1  10        5.85        7.62      2.22 o 
   0   1  10        7.67       13.17      2.83 o 
   1   1  10      341.76      352.47      8.62 o 
   2   1  10       75.55       66.69      4.26 o 
   3   1  10        4.17        1.49      2.84 o 
   4   1  10      165.64      155.40      8.98 o 
   5   1  10       40.89       47.73      6.05 o 
   6   1  10        1.79       -3.81      2.85 o 
   7   1  10        4.11        4.56      4.47 o 
   8   1  10        6.69        2.58      4.25 o 
  -8   2  10       12.66       22.11      9.20 o 
  -7   2  10       41.60       45.53     10.70 o 
  -6   2  10       25.11       32.99      8.97 o 
  -5   2  10       15.62       10.84      4.01 o 
  -4   2  10       57.03       78.93      7.25 o 
  -3   2  10      471.71      447.40     10.16 o 
  -2   2  10       71.13       74.28      3.66 o 
  -1   2  10       39.22       39.79      3.48 o 
   0   2  10      256.52      217.02      6.69 o 
   1   2  10       19.70       22.69      2.89 o 
   2   2  10       38.27       44.02      3.47 o 
   3   2  10       12.81       17.22      3.80 o 
   4   2  10       55.92       43.39      5.57 o 
   5   2  10       11.62        7.59      3.52 o 
   6   2  10       20.55       21.03      7.95 o 
   7   2  10        1.04        3.05      3.66 o 
   8   2  10       16.88        9.51      4.58 o 
   9   2  10       75.42       70.50     12.73 o 
  -8   3  10       16.31       15.70      8.00 o 
  -7   3  10       92.75      112.11     14.73 o 
  -6   3  10       21.04       19.11      7.61 o 
  -5   3  10       10.23        2.61      5.12 o 
  -4   3  10      355.71      372.79      9.82 o 
  -3   3  10       80.28       75.07      6.58 o 
  -2   3  10       11.04       10.81      2.05 o 
  -1   3  10        7.55        5.23      2.05 o 
   0   3  10      757.76      687.81     12.09 o 
   1   3  10      319.33      364.44      8.51 o 
   2   3  10       42.98       63.48      3.85 o 
   3   3  10       67.44       64.22      5.85 o 
   4   3  10      166.32      197.95      9.28 o 
   5   3  10       14.25       19.91      4.42 o 
   6   3  10        4.08        3.21      3.56 o 
   7   3  10      109.27       87.49     10.49 o 
   8   3  10       31.87       22.14      9.06 o 
   9   3  10       15.11        7.61      6.19 o 
  -8   4  10       12.88       11.11      7.52 o 
  -7   4  10       16.88       14.59      8.05 o 
  -6   4  10       49.78       66.79     11.76 o 
  -5   4  10      415.01      485.43     15.88 o 
  -4   4  10       38.37       40.53      5.44 o 
  -3   4  10       67.32       62.37      4.50 o 
  -2   4  10       58.96       56.29      3.48 o 
  -1   4  10      177.75      163.10      7.55 o 
   0   4  10      951.44      956.26     14.59 o 
   1   4  10      104.30      109.56      6.04 o 
   2   4  10       21.70       26.72      4.80 o 
   3   4  10      608.08      581.45     15.00 o 
   4   4  10       25.68       34.22      5.07 o 
   5   4  10       27.73       21.60      4.52 o 
   6   4  10      148.43      136.10     16.20 o 
   7   4  10       20.65       21.56      5.82 o 
   8   4  10        5.08        2.53      3.79 o 
   9   4  10        2.61        3.85      4.60 o 
  -8   5  10       37.33       51.69     11.76 o 
  -7   5  10        6.93       10.58      7.52 o 
  -6   5  10       92.42      113.03      9.47 o 
  -5   5  10       87.93       82.86      7.85 o 
  -4   5  10      112.91      116.25      8.34 o 
  -3   5  10      428.91      507.21     30.10 o 
  -2   5  10      366.46      345.09     12.36 o 
  -1   5  10      119.64      122.28      4.67 o 
   0   5  10      156.31      158.00      6.76 o 
   1   5  10      541.13      568.73     16.74 o 
   2   5  10      566.86      537.80     10.49 o 
   3   5  10      423.09      455.64     13.20 o 
   4   5  10       19.68       25.23      4.61 o 
   5   5  10       18.53       20.14      4.51 o 
   6   5  10      253.19      273.82     14.33 o 
   7   5  10        0.54       -0.76      3.09 o 
   8   5  10        3.81        0.88      3.67 o 
   9   5  10        2.30        2.77      4.10 o 
  -7   6  10        0.72       -1.71      8.92 o 
  -6   6  10       60.31       62.70      8.20 o 
  -5   6  10        5.53        2.76      3.81 o 
  -4   6  10       23.31       17.52      4.55 o 
  -3   6  10        0.21       -0.95      2.76 o 
  -2   6  10      276.94      272.88     11.00 o 
  -1   6  10        0.66        3.93      2.28 o 
   0   6  10      410.39      423.70      9.42 o 
   1   6  10       89.09       89.49      6.02 o 
   2   6  10       22.39       22.65      2.98 o 
   3   6  10      263.50      280.88     10.41 o 
   4   6  10       33.33       25.49      4.64 o 
   5   6  10      154.47      154.32      9.32 o 
   6   6  10      173.40      146.53     11.15 o 
   7   6  10        1.50        2.03      3.34 o 
   8   6  10       33.49       30.18      6.02 o 
   9   6  10        1.43        1.08      3.94 o 
  -7   7  10        0.01       -0.99      4.28 o 
  -6   7  10        0.59        0.27      3.87 o 
  -5   7  10       45.53       49.20      7.26 o 
  -4   7  10       35.24       27.99      6.65 o 
  -3   7  10       26.20       18.69      4.53 o 
  -2   7  10       21.16        8.18      3.46 o 
  -1   7  10       68.39       63.65      5.59 o 
   0   7  10      598.82      656.28     16.71 o 
   1   7  10       50.63       45.17      3.90 o 
   2   7  10       10.83       14.77      2.73 o 
   3   7  10        4.27        0.59      2.61 o 
   4   7  10       60.18       64.06      6.42 o 
   5   7  10       91.90       89.15     15.54 o 
   6   7  10       17.69       18.55      4.66 o 
   7   7  10      109.07      119.40      9.45 o 
   8   7  10        4.54        4.33      3.77 o 
   9   7  10        7.95        7.57      4.38 o 
  -6   8  10       30.03       27.16      8.41 o 
  -5   8  10        3.90        2.39      3.94 o 
  -4   8  10       14.33        7.84      4.23 o 
  -3   8  10       37.58       33.49      5.97 o 
  -2   8  10        2.93       -0.38      3.16 o 
  -1   8  10       15.91       11.18      3.09 o 
   0   8  10        8.14        9.64      2.83 o 
   1   8  10      252.33      269.98     10.90 o 
   2   8  10       63.96       59.97      4.49 o 
   3   8  10       34.44       35.49      5.02 o 
   4   8  10        2.14        3.30      4.30 o 
   5   8  10        1.43        1.12      3.07 o 
   6   8  10      118.61      121.74      9.14 o 
   7   8  10       56.91       52.29      9.12 o 
   8   8  10        7.21       11.06      4.57 o 
   9   8  10        7.68        2.50      4.09 o 
  -5   9  10        6.17        9.85      5.10 o 
  -4   9  10       10.90        8.08      4.56 o 
  -3   9  10        0.62        5.56      4.01 o 
  -2   9  10       14.63       10.76      4.17 o 
  -1   9  10       83.39       72.67      9.84 o 
   0   9  10      558.85      534.23     13.29 o 
   1   9  10       29.82       41.33      4.57 o 
   2   9  10       13.32        6.93      3.58 o 
   3   9  10        2.53        3.78      2.88 o 
   4   9  10      177.24      181.27      9.48 o 
   5   9  10      117.00      120.51      8.52 o 
   6   9  10       50.93       61.14     11.62 o 
   7   9  10        3.03        3.88      3.72 o 
   8   9  10       42.59       41.40      6.84 o 
   9   9  10        0.06        0.33      3.67 o 
  -5  10  10        6.58        5.33      5.03 o 
  -4  10  10        6.04        0.39      4.04 o 
  -3  10  10       48.04       39.86      8.07 o 
  -2  10  10        9.27        5.99      6.01 o 
  -1  10  10      166.89      158.78     16.12 o 
   0  10  10      154.74      159.49      8.21 o 
   1  10  10      106.29       96.33      8.84 o 
   2  10  10       28.35       31.25      6.90 o 
   3  10  10      378.78      401.35     15.11 o 
   4  10  10       25.95       23.38      4.81 o 
   5  10  10       40.60       19.62      4.62 o 
   6  10  10        7.23       16.85      4.54 o 
   7  10  10       17.31       21.00      8.83 o 
   8  10  10        0.14       -0.62      3.67 o 
   9  10  10       12.47        7.49      4.57 o 
  -4  11  10        0.27        3.94      4.43 o 
  -3  11  10        0.26        5.43      4.31 o 
  -2  11  10        2.51        6.27      4.61 o 
  -1  11  10        3.61       -2.11      3.41 o 
   0  11  10        2.77        3.68      7.86 o 
   1  11  10       10.17       14.32      3.90 o 
   2  11  10        0.46        1.34      3.11 o 
   3  11  10      574.40      602.41     28.73 o 
   4  11  10        5.22       -0.67      4.77 o 
   5  11  10       45.28       35.76     10.28 o 
   6  11  10       15.14       10.53      4.38 o 
   7  11  10        0.70        1.67      3.84 o 
   8  11  10       13.23       14.70      5.35 o 
  -3  12  10        0.31        6.70      4.51 o 
  -2  12  10        7.48        6.77      6.80 o 
  -1  12  10       12.50        4.17      8.07 o 
   0  12  10       13.90       18.57      5.37 o 
   1  12  10       18.91       18.04      3.92 o 
   2  12  10       73.84       88.86      7.09 o 
   3  12  10       20.35        9.21      3.50 o 
   4  12  10        3.92        5.39      5.60 o 
   5  12  10       11.05       12.96      6.99 o 
   6  12  10       34.51       34.86      9.73 o 
   7  12  10        0.45        1.23      3.88 o 
   8  12  10        5.01        3.78      7.65 o 
  -1  13  10        5.09        2.43      4.46 o 
   0  13  10        9.17        3.28      4.29 o 
   1  13  10        1.60        1.46      4.27 o 
   2  13  10       27.17       30.25      4.97 o 
   3  13  10       24.91       23.24      6.19 o 
   4  13  10       17.12       20.88     12.36 o 
   5  13  10       19.84       21.16      8.05 o 
   6  13  10       10.26        3.04      6.39 o 
   7  13  10        0.72        0.21      6.43 o 
   0  14  10        0.10       -5.39      3.59 o 
   1  14  10        2.48        9.49      5.19 o 
   2  14  10        2.24        3.10      4.46 o 
   3  14  10        0.00        0.49      3.32 o 
   4  14  10        5.45        5.19      4.52 o 
   5  14  10        6.87       11.41      5.11 o 
   6  14  10        4.13       -0.32      6.34 o 
  -5  -7  11       13.97       14.07      5.92 o 
  -4  -7  11       57.59       72.69      9.36 o 
  -3  -7  11        0.82        5.47      4.47 o 
  -2  -7  11        4.35        8.61      5.02 o 
  -1  -7  11       66.73       50.24     16.38 o 
   0  -7  11       24.29       25.79     10.18 o 
   1  -7  11        1.17       -2.90      5.86 o 
  -6  -6  11       36.27       19.34     14.02 o 
  -5  -6  11        1.42       -4.11      3.43 o 
  -4  -6  11        0.00        3.94      4.31 o 
  -3  -6  11        2.57       -0.13      4.08 o 
  -2  -6  11        0.35       -0.21      3.80 o 
  -1  -6  11       35.00       33.35     14.88 o 
   0  -6  11        0.09        0.00      4.07 o 
   1  -6  11        7.38       -7.40      4.93 o 
   2  -6  11        1.58        0.35      6.20 o 
   3  -6  11        0.09        3.09      6.71 o 
  -7  -5  11       30.44       30.65      6.91 o 
  -6  -5  11       42.58       52.56      8.04 o 
  -5  -5  11       50.82       42.85      7.46 o 
  -4  -5  11        5.71        7.79      4.73 o 
  -3  -5  11       59.80       66.05     14.57 o 
  -2  -5  11       40.80       32.10      6.08 o 
  -1  -5  11        0.45       -0.98      3.28 o 
   0  -5  11       32.12       24.77      5.53 o 
   1  -5  11        5.47        4.86      5.86 o 
   2  -5  11       11.65       14.66      7.26 o 
   3  -5  11       27.55       21.46      8.14 o 
   4  -5  11        7.81        8.62      7.35 o 
  -7  -4  11       48.68       65.81      9.24 o 
  -6  -4  11       44.43       41.77      7.20 o 
  -5  -4  11       13.64       11.90      4.77 o 
  -4  -4  11        0.62       -2.28      3.27 o 
  -3  -4  11       75.89       85.58     10.01 o 
  -2  -4  11       66.19       59.84      9.53 o 
  -1  -4  11        8.92        7.04      3.83 o 
   0  -4  11       12.99       17.63      4.93 o 
   1  -4  11       43.48       55.95      6.72 o 
   2  -4  11       57.59       60.96     10.84 o 
   3  -4  11       43.75       40.67      9.59 o 
   4  -4  11       17.24        4.51      4.44 o 
   5  -4  11        0.03       -3.59      3.90 o 
  -8  -3  11        1.63        4.50      5.04 o 
  -7  -3  11        9.26       12.44      5.16 o 
  -6  -3  11       28.96       30.61      6.26 o 
  -5  -3  11       32.89       42.02      6.90 o 
  -4  -3  11       67.94       66.43      7.68 o 
  -3  -3  11        6.46        1.87      3.49 o 
  -2  -3  11      119.92      120.24      8.96 o 
  -1  -3  11      228.17      224.26     11.13 o 
   0  -3  11      115.89      106.03     10.87 o 
   1  -3  11        4.79        3.31      3.46 o 
   2  -3  11      188.57      182.31     15.31 o 
   3  -3  11       35.65       30.93      5.58 o 
   4  -3  11       26.49       26.64      5.41 o 
   5  -3  11       76.97       78.98      8.55 o 
   6  -3  11       36.28       44.84      7.58 o 
  -8  -2  11        0.66        1.06      4.12 o 
  -7  -2  11       21.80       13.56      6.17 o 
  -6  -2  11       43.37       27.66      5.79 o 
  -5  -2  11        3.73        1.47      3.57 o 
  -4  -2  11       23.82       26.70      5.45 o 
  -3  -2  11       40.24       41.03      6.54 o 
  -2  -2  11      107.70       88.26      7.66 o 
  -1  -2  11       10.95        5.07      4.15 o 
   0  -2  11      158.64      168.76     10.54 o 
   1  -2  11      355.32      353.78     12.86 o 
   2  -2  11       14.26        6.92      3.43 o 
   3  -2  11       48.64       36.54      5.79 o 
   4  -2  11        0.92        3.92      3.53 o 
   5  -2  11      211.42      243.57     12.34 o 
   6  -2  11        1.00        1.77      4.91 o 
  -8  -1  11        0.71       -1.10      4.30 o 
  -7  -1  11       27.49       26.62      5.85 o 
  -6  -1  11        0.32        2.33      3.79 o 
  -5  -1  11       43.95       49.00      6.81 o 
  -4  -1  11        0.42       -3.47      3.01 o 
  -3  -1  11      116.08      111.98      8.45 o 
  -2  -1  11       23.41       19.97      4.64 o 
  -1  -1  11      277.88      249.60     10.92 o 
   0  -1  11      146.65      157.63      8.74 o 
   1  -1  11        0.00        5.55      3.57 o 
   2  -1  11      253.23      252.77     10.73 o 
   3  -1  11      342.20      331.25     12.62 o 
   4  -1  11      120.80      128.41      9.14 o 
   5  -1  11        6.05       -0.93      3.60 o 
   6  -1  11       15.44       17.00      5.26 o 
   7  -1  11       14.39        8.97      5.04 o 
  -8   0  11       61.22       64.92     13.53 o 
  -7   0  11       14.12        8.61      5.16 o 
  -6   0  11       45.98       47.95      6.82 o 
  -5   0  11      122.88      125.67     19.38 o 
  -4   0  11       74.07       83.04      7.46 o 
  -3   0  11        8.84        4.00      3.31 o 
  -2   0  11       23.74       23.68      4.62 o 
  -1   0  11       13.40       13.60      6.50 o 
   0   0  11       33.19       46.02      4.08 o 
   1   0  11       86.20       85.83      5.18 o 
   2   0  11      819.93      785.23     18.44 o 
   3   0  11      589.53      602.51     16.66 o 
   4   0  11        4.84        7.76      4.28 o 
   5   0  11       89.72       95.97      8.41 o 
   6   0  11        0.09        3.75      3.85 o 
   7   0  11       25.17       30.49      6.41 o 
   8   0  11        1.41       -2.25      3.96 o 
  -8   1  11       23.67       29.60     10.19 o 
  -7   1  11        5.79        5.72      6.64 o 
  -6   1  11       49.89       47.89      8.17 o 
  -5   1  11       10.71        3.60      5.41 o 
  -4   1  11       97.25       93.66      7.53 o 
  -3   1  11       45.05       38.79      7.75 o 
  -2   1  11       98.44      103.30      7.26 o 
  -1   1  11       36.05       32.33      3.47 o 
   0   1  11       28.17       29.16      3.51 o 
   1   1  11       33.47       45.61      7.27 o 
   2   1  11        1.05        1.92      2.75 o 
   3   1  11      169.19      187.15      9.31 o 
   4   1  11       55.14       55.53     10.54 o 
   5   1  11        5.95        7.60      6.26 o 
   6   1  11       40.45       41.07      6.61 o 
   7   1  11        0.00       -1.76      3.42 o 
   8   1  11        0.02        2.95      4.28 o 
  -8   2  11        2.72       12.61      8.07 o 
  -7   2  11       37.40       28.01      9.06 o 
  -6   2  11       18.46       19.30      8.30 o 
  -5   2  11       64.67       60.51      6.65 o 
  -4   2  11       56.46       71.34      6.71 o 
  -3   2  11        0.18       -2.97      1.98 o 
  -2   2  11        1.21       -0.11      1.50 o 
  -1   2  11      133.03      128.79      5.67 o 
   0   2  11        2.53        3.58      2.08 o 
   1   2  11       86.15       90.66      5.00 o 
   2   2  11      101.97      127.46      7.82 o 
   3   2  11        2.65       -1.88      2.56 o 
   4   2  11      127.59      120.52      8.35 o 
   5   2  11        4.95        8.45      3.93 o 
   6   2  11       53.00       53.67      9.11 o 
   7   2  11        0.67        0.53      3.39 o 
   8   2  11       23.75       15.95      5.32 o 
  -8   3  11        1.15        4.36      7.40 o 
  -7   3  11       37.51       25.34      9.04 o 
  -6   3  11        7.57       11.20      6.69 o 
  -5   3  11      341.49      316.21     20.13 o 
  -4   3  11       76.20       79.65      6.88 o 
  -3   3  11       27.38       28.53      3.70 o 
  -2   3  11      330.19      357.18      7.62 o 
  -1   3  11        2.51        1.61      1.98 o 
   0   3  11      312.79      322.13      8.90 o 
   1   3  11        1.29        0.20      2.51 o 
   2   3  11      223.94      202.03      9.00 o 
   3   3  11       12.66       17.74      4.99 o 
   4   3  11        0.24       -2.06      2.93 o 
   5   3  11      232.26      226.23     15.25 o 
   6   3  11       49.62       49.20      6.56 o 
   7   3  11        0.45        1.46      3.90 o 
   8   3  11       18.02       12.49     13.24 o 
   9   3  11        0.52       -1.90      4.25 o 
  -8   4  11        0.50       -6.62      6.13 o 
  -7   4  11       22.97       46.18     11.20 o 
  -6   4  11        1.92       -0.81      5.33 o 
  -5   4  11      206.23      186.74     16.58 o 
  -4   4  11       32.08       32.66      5.21 o 
  -3   4  11      189.41      189.46     13.48 o 
  -2   4  11       37.74       35.00      3.16 o 
  -1   4  11      174.49      159.30      6.97 o 
   0   4  11        9.27       17.21      2.91 o 
   1   4  11       38.16       38.79      3.63 o 
   2   4  11      163.07      150.18      8.38 o 
   3   4  11       43.03       59.33      7.02 o 
   4   4  11       62.76       59.66      7.50 o 
   5   4  11      320.53      311.57     17.72 o 
   6   4  11       48.01       45.86      6.59 o 
   7   4  11        0.02        0.28      3.41 o 
   8   4  11       50.99       53.87      7.60 o 
   9   4  11       13.00        4.44      4.75 o 
  -7   5  11        7.41       -3.16      6.02 o 
  -6   5  11       55.37       51.50     11.09 o 
  -5   5  11       70.22       76.71      7.96 o 
  -4   5  11       17.45       19.46      4.77 o 
  -3   5  11      519.15      488.33     15.05 o 
  -2   5  11      185.68      208.66      7.38 o 
  -1   5  11      452.94      459.96     11.52 o 
   0   5  11      598.39      575.57     11.52 o 
   1   5  11        0.39        4.27      2.14 o 
   2   5  11      492.67      499.47     10.95 o 
   3   5  11        7.32       21.99      4.39 o 
   4   5  11      114.20      102.48     10.95 o 
   5   5  11       56.22       51.06      6.32 o 
   6   5  11       33.15       35.61      5.96 o 
   7   5  11        1.41       -0.84      3.20 o 
   8   5  11       74.60       78.35      8.84 o 
   9   5  11        3.32        3.12      4.51 o 
  -7   6  11        0.10        2.12      6.46 o 
  -6   6  11        5.83        3.28      5.74 o 
  -5   6  11        0.76       -2.45      3.57 o 
  -4   6  11      245.67      240.76     11.53 o 
  -3   6  11       68.72       61.98      6.68 o 
  -2   6  11      183.37      189.69      8.68 o 
  -1   6  11       17.87       23.98      3.41 o 
   0   6  11      932.70      884.43     14.66 o 
   1   6  11      363.37      357.02      9.01 o 
   2   6  11        0.17        0.13      2.18 o 
   3   6  11        3.86        1.66      2.75 o 
   4   6  11        0.75        2.68      3.00 o 
   5   6  11       51.50       79.34      7.43 o 
   6   6  11        4.34        4.26      3.42 o 
   7   6  11       10.84       11.31      4.55 o 
   8   6  11       40.66       47.89      7.62 o 
   9   6  11        1.12       -0.09      3.68 o 
  -6   7  11       38.57       40.47      7.98 o 
  -5   7  11       16.34       14.28      4.84 o 
  -4   7  11       34.06       32.69      5.80 o 
  -3   7  11       12.29        2.21      6.59 o 
  -2   7  11       23.04       27.51      5.05 o 
  -1   7  11      272.43      236.46      8.52 o 
   0   7  11      167.57      167.43      8.88 o 
   1   7  11       53.03       68.30      4.65 o 
   2   7  11       48.13       47.01      5.78 o 
   3   7  11      218.26      227.26      9.88 o 
   4   7  11       24.70       19.48      4.40 o 
   5   7  11        3.40        2.33      3.19 o 
   6   7  11       58.06       63.40      7.50 o 
   7   7  11      115.93      121.78      9.95 o 
   8   7  11        0.23       -1.21      3.51 o 
   9   7  11        0.02        1.44      4.17 o 
  -6   8  11        2.00        6.37      4.86 o 
  -5   8  11        4.00        8.78      5.33 o 
  -4   8  11        0.18        2.79      3.64 o 
  -3   8  11      192.58      210.02     26.10 o 
  -2   8  11      298.70      271.12     12.27 o 
  -1   8  11      498.81      492.66     15.85 o 
   0   8  11      128.13      136.06     12.84 o 
   1   8  11       26.54       29.75      4.82 o 
   2   8  11      188.07      219.84      7.58 o 
   3   8  11       86.11       90.17      7.12 o 
   4   8  11        6.61        3.37      3.31 o 
   5   8  11       81.83       71.38      7.41 o 
   6   8  11       53.97       53.88     10.17 o 
   7   8  11        3.56        3.24      3.68 o 
   8   8  11        2.28       -0.64      3.59 o 
   9   8  11        6.29       10.97      5.03 o 
  -5   9  11        0.01        2.85      4.48 o 
  -4   9  11       78.10       86.79     13.72 o 
  -3   9  11       16.98       14.72      4.75 o 
  -2   9  11       12.94       10.39      8.61 o 
  -1   9  11        3.09        1.46      4.74 o 
   0   9  11       33.13       25.02      4.21 o 
   1   9  11        3.86        2.16      6.66 o 
   2   9  11      348.94      346.55     12.85 o 
   3   9  11        7.88        6.78      3.27 o 
   4   9  11      184.16      188.24     10.20 o 
   5   9  11       44.05       55.27      6.68 o 
   6   9  11       16.14        7.01      3.79 o 
   7   9  11        4.88       -0.11      3.53 o 
   8   9  11        8.00        1.12      4.01 o 
   9   9  11        0.81        0.28      3.91 o 
  -4  10  11       57.95       75.50      9.37 o 
  -3  10  11        3.92        4.78      4.16 o 
  -2  10  11       20.08       14.71      4.70 o 
  -1  10  11       88.08      104.84      9.16 o 
   0  10  11        2.19        2.34      2.61 o 
   1  10  11       44.33       47.93      5.37 o 
   2  10  11      183.10      213.80     14.66 o 
   3  10  11      223.70      242.65     17.22 o 
   4  10  11       28.38       28.00      5.40 o 
   5  10  11        1.82        3.76      3.76 o 
   6  10  11       11.31       28.92      5.75 o 
   7  10  11        4.36        2.27      3.88 o 
   8  10  11        0.02       -1.86      3.71 o 
   9  10  11       12.48       14.56      5.69 o 
  -4  11  11        2.66        5.67      4.94 o 
  -3  11  11       75.43       79.95     11.73 o 
  -2  11  11        1.40        1.74      4.03 o 
  -1  11  11        1.36        2.20      4.02 o 
   0  11  11       24.99       25.26      4.49 o 
   1  11  11        9.84       13.51      4.75 o 
   2  11  11       24.71       34.62      4.86 o 
   3  11  11       48.40       59.99     11.18 o 
   4  11  11        7.64       13.92      6.29 o 
   5  11  11      111.82      130.90     15.05 o 
   6  11  11       16.34       11.91      4.75 o 
   7  11  11        2.27        3.19      4.08 o 
   8  11  11        0.04        3.23      6.01 o 
  -3  12  11        8.57        7.38      4.95 o 
  -2  12  11        0.00        2.68      4.69 o 
  -1  12  11        4.93        4.38      4.58 o 
   0  12  11       39.43       51.77      8.53 o 
   1  12  11        0.16        2.62      3.06 o 
   2  12  11       23.08       13.96      5.41 o 
   3  12  11       32.31       23.22      7.98 o 
   4  12  11       27.34       38.18      9.59 o 
   5  12  11       50.98       50.58     11.27 o 
   6  12  11       25.84       28.54      8.90 o 
   7  12  11       17.15       17.46      8.41 o 
   8  12  11       70.28       85.34      9.62 o 
  -1  13  11       23.59       25.67      6.55 o 
   0  13  11       13.47       11.95      5.26 o 
   1  13  11        1.03       -1.59      5.61 o 
   2  13  11        1.91        2.30      3.30 o 
   3  13  11        0.80        6.21      4.64 o 
   4  13  11       32.15       21.97      8.83 o 
   5  13  11       28.73       30.57      9.36 o 
   6  13  11        0.00        2.12      6.39 o 
   7  13  11       23.15       22.34      9.29 o 
   1  14  11        8.37        6.01      4.69 o 
   2  14  11       12.78       13.17      4.34 o 
   3  14  11        3.35       14.65      5.41 o 
   4  14  11       11.96       16.66      5.43 o 
   5  14  11        0.05       -0.67      6.25 o 
  -3  -7  12        5.27        4.75      7.22 o 
  -2  -7  12       29.77       41.82      7.77 o 
  -1  -7  12        0.12        0.32      4.50 o 
  -5  -6  12       34.94       38.03      7.43 o 
  -4  -6  12       55.91       55.34     14.28 o 
  -3  -6  12        0.01        0.66      4.21 o 
  -2  -6  12        3.23        3.78      4.45 o 
  -1  -6  12       13.81       22.94      5.87 o 
   0  -6  12        8.81        4.39      4.47 o 
   1  -6  12       13.92       37.99     10.95 o 
  -6  -5  12       28.54       37.30      7.22 o 
  -5  -5  12       77.82       76.90      9.52 o 
  -4  -5  12       20.37       16.27      5.61 o 
  -3  -5  12        3.70       14.60      5.06 o 
  -2  -5  12        2.67        1.88      4.13 o 
  -1  -5  12      100.68      122.75     12.24 o 
   0  -5  12       35.68       53.40      9.08 o 
   1  -5  12        1.79        7.84      6.50 o 
   2  -5  12       17.99       17.64      9.11 o 
   3  -5  12        5.08        4.63      6.50 o 
  -7  -4  12        0.01       -4.06      4.14 o 
  -6  -4  12       36.05       35.36      7.10 o 
  -5  -4  12       25.67       14.15      5.34 o 
  -4  -4  12        8.28        9.73      4.58 o 
  -3  -4  12        9.87       10.17      4.69 o 
  -2  -4  12       16.00       16.72      5.09 o 
  -1  -4  12      225.66      213.32     11.87 o 
   0  -4  12        1.74       -3.06      3.17 o 
   1  -4  12        1.01        6.96      6.06 o 
   2  -4  12        3.99       15.56      7.79 o 
   3  -4  12        0.32       -0.30      5.83 o 
   4  -4  12        1.98        4.96      6.82 o 
  -7  -3  12        1.47        7.78      4.98 o 
  -6  -3  12        2.62        0.89      4.06 o 
  -5  -3  12       15.39        9.26      4.83 o 
  -4  -3  12       58.35       48.93      7.25 o 
  -3  -3  12       36.43       35.26      6.37 o 
  -2  -3  12      243.24      270.67     31.46 o 
  -1  -3  12       22.81       20.63      4.90 o 
   0  -3  12       18.06       16.48      9.90 o 
   1  -3  12       19.15       12.22      6.46 o 
   2  -3  12        0.68        2.49      5.26 o 
   3  -3  12        1.95       -3.48      4.73 o 
   4  -3  12        7.46        4.60      4.52 o 
   5  -3  12        5.95        1.32      4.07 o 
  -7  -2  12       10.24        2.55      4.73 o 
  -6  -2  12       21.32       19.45      5.55 o 
  -5  -2  12       86.88       84.86      8.85 o 
  -4  -2  12       71.70       78.31      8.41 o 
  -3  -2  12       12.58        8.73      4.37 o 
  -2  -2  12        0.80        3.49      3.55 o 
  -1  -2  12      145.72      168.29     10.19 o 
   0  -2  12        0.75        0.11      3.32 o 
   1  -2  12       14.72       17.77      6.78 o 
   2  -2  12      230.41      240.55     16.88 o 
   3  -2  12        1.36        3.78      3.74 o 
   4  -2  12       18.97        9.58      8.00 o 
   5  -2  12        3.14        0.73      4.13 o 
   6  -2  12        0.25       -1.81      4.16 o 
  -7  -1  12       39.98       43.33      7.22 o 
  -6  -1  12       48.68       38.32      6.73 o 
  -5  -1  12       22.84       23.08      5.28 o 
  -4  -1  12        8.52       11.03      4.22 o 
  -3  -1  12        0.13        3.71      3.46 o 
  -2  -1  12       50.15       60.44     10.09 o 
  -1  -1  12       26.12       12.60      7.84 o 
   0  -1  12       34.80       25.70      5.03 o 
   1  -1  12       90.91       65.80     10.33 o 
   2  -1  12      630.85      650.75     17.67 o 
   3  -1  12       21.14        8.72      4.68 o 
   4  -1  12        6.05        4.51      3.73 o 
   5  -1  12       35.18       27.30      5.81 o 
   6  -1  12       14.10        7.94      5.02 o 
  -8   0  12       56.68       94.57     15.91 o 
  -7   0  12       14.95       19.15      5.56 o 
  -6   0  12        0.93        2.82      4.09 o 
  -5   0  12       32.21       25.01      5.47 o 
  -4   0  12       61.34       64.62      7.18 o 
  -3   0  12       88.70       86.31      7.75 o 
  -2   0  12       64.66       69.34      6.94 o 
  -1   0  12        0.16       -3.89      2.59 o 
   0   0  12       10.78       11.76      3.93 o 
   1   0  12      523.04      490.62     12.30 o 
   2   0  12      478.19      500.62     15.19 o 
   3   0  12        0.04        0.34      3.03 o 
   4   0  12      119.88      118.79      9.09 o 
   5   0  12       95.75      100.70      8.84 o 
   6   0  12       18.08       25.76      5.72 o 
   7   0  12        3.31       -1.60      4.25 o 
  -8   1  12       56.14       45.56     12.29 o 
  -7   1  12        0.02       -1.04      5.97 o 
  -6   1  12        5.66        6.93      5.30 o 
  -5   1  12        4.07        2.84      3.67 o 
  -4   1  12      210.53      206.96     16.90 o 
  -3   1  12       47.14       50.29      6.33 o 
  -2   1  12        0.63        0.74      2.90 o 
  -1   1  12      173.20      158.52      9.01 o 
   0   1  12      135.36      139.76      8.73 o 
   1   1  12      479.99      477.48     11.12 o 
   2   1  12       11.66       14.94      4.18 o 
   3   1  12        8.69        4.15      3.29 o 
   4   1  12      157.04      134.36      9.21 o 
   5   1  12        0.02        1.52      3.54 o 
   6   1  12        7.01        7.87      3.97 o 
   7   1  12       29.48       26.40     13.12 o 
  -7   2  12        0.01       -6.29      5.00 o 
  -6   2  12        0.03       -0.65      5.97 o 
  -5   2  12       47.66       68.29      7.34 o 
  -4   2  12      332.23      327.62     12.93 o 
  -3   2  12      208.61      187.07      9.63 o 
  -2   2  12       73.88       83.11      6.81 o 
  -1   2  12      210.95      230.79      7.58 o 
   0   2  12        6.22        8.99      2.67 o 
   1   2  12       24.75       27.83      4.54 o 
   2   2  12       13.98       15.60      4.12 o 
   3   2  12        0.03        0.28      2.88 o 
   4   2  12        3.25        5.41      3.48 o 
   5   2  12        5.35        0.78      3.14 o 
   6   2  12        0.00       -5.90      3.93 o 
   7   2  12        4.35        7.53      4.58 o 
   8   2  12        5.43       -0.96      4.22 o 
  -7   3  12        1.47        3.90      6.73 o 
  -6   3  12        7.49       -1.54      5.90 o 
  -5   3  12      240.88      223.49     17.29 o 
  -4   3  12       27.56       27.87      5.02 o 
  -3   3  12      151.79      149.86      8.66 o 
  -2   3  12      294.55      307.32      7.32 o 
  -1   3  12      269.33      258.08     11.83 o 
   0   3  12       19.33       14.23      2.87 o 
   1   3  12        1.83        6.13      2.40 o 
   2   3  12       58.67       54.09      5.94 o 
   3   3  12        0.83       -1.70      2.90 o 
   4   3  12       32.02       37.34      5.82 o 
   5   3  12      156.68      136.91      9.49 o 
   6   3  12        1.11       -1.72      3.86 o 
   7   3  12        2.50       -0.39      3.48 o 
   8   3  12        2.08        4.20      4.55 o 
  -7   4  12       15.35        3.55      7.42 o 
  -6   4  12        2.64        4.13      6.43 o 
  -5   4  12      198.67      217.17     18.07 o 
  -4   4  12        6.01       15.56      6.99 o 
  -3   4  12      288.61      276.86      8.79 o 
  -2   4  12       46.88       46.77      3.62 o 
  -1   4  12      302.80      299.83     12.60 o 
   0   4  12       20.30       25.31      3.46 o 
   1   4  12      124.72      139.68      9.44 o 
   2   4  12      250.32      249.24     10.21 o 
   3   4  12        8.07        6.82      4.88 o 
   4   4  12      130.56      137.20      9.04 o 
   5   4  12       20.75       17.14      4.61 o 
   6   4  12       46.21       32.59     10.72 o 
   7   4  12       39.50       31.38     15.71 o 
   8   4  12       31.94       35.49     13.48 o 
  -7   5  12       64.52       98.79     15.45 o 
  -6   5  12       18.27       33.18     10.03 o 
  -5   5  12        2.04       -4.13      4.38 o 
  -4   5  12       17.27       10.22      4.48 o 
  -3   5  12       98.77      110.89      8.18 o 
  -2   5  12      113.23      105.34      5.84 o 
  -1   5  12        1.12        0.99      2.16 o 
   0   5  12      209.50      207.61      7.28 o 
   1   5  12      220.83      216.03      7.25 o 
   2   5  12       37.15       36.18      7.24 o 
   3   5  12        3.28        2.06      3.17 o 
   4   5  12      147.69      149.68      9.21 o 
   5   5  12      134.62      144.81      9.61 o 
   6   5  12        9.50       11.29      4.45 o 
   7   5  12       43.88       49.60      7.39 o 
   8   5  12        0.34        1.69      3.68 o 
   9   5  12        1.33        0.54      4.29 o 
  -6   6  12        8.68        7.77      6.55 o 
  -5   6  12        4.63        9.46      4.56 o 
  -4   6  12        5.87       -1.91      3.05 o 
  -3   6  12       46.60       56.82      6.77 o 
  -2   6  12       12.82       11.78      5.96 o 
  -1   6  12      367.90      351.62      9.94 o 
   0   6  12        7.51        1.71      2.15 o 
   1   6  12        0.23        0.53      2.07 o 
   2   6  12      114.13       95.31      7.78 o 
   3   6  12      206.49      208.04     13.78 o 
   4   6  12       52.43       71.94      7.07 o 
   5   6  12       18.22       16.28      4.44 o 
   6   6  12        7.40        8.76      5.90 o 
   7   6  12        4.20        2.62      3.61 o 
   8   6  12        9.54        9.12      4.63 o 
   9   6  12        4.20       -4.70      3.81 o 
  -6   7  12        1.78        2.41      6.49 o 
  -5   7  12        0.58        5.25      4.52 o 
  -4   7  12       32.15       30.30      7.24 o 
  -3   7  12       10.53        2.71      3.34 o 
  -2   7  12      518.54      456.02     15.38 o 
  -1   7  12      264.28      276.06     14.41 o 
   0   7  12       35.40       32.68      4.98 o 
   1   7  12       62.83       67.01      4.82 o 
   2   7  12       26.39       24.71      4.48 o 
   3   7  12        0.10       -2.06      2.85 o 
   4   7  12       63.80       83.56      7.62 o 
   5   7  12      104.40      101.59      8.42 o 
   6   7  12        9.37       12.95      4.23 o 
   7   7  12        0.00        1.78      3.72 o 
   8   7  12       17.59       26.58      8.02 o 
   9   7  12        1.20        1.83      6.71 o 
  -5   8  12       97.65      119.01     10.61 o 
  -4   8  12       54.06       54.20      7.66 o 
  -3   8  12        8.76       10.58      5.06 o 
  -2   8  12      123.04      106.13      8.73 o 
  -1   8  12       20.56       27.83      5.17 o 
   0   8  12      249.91      267.62      9.46 o 
   1   8  12      435.45      403.72     13.90 o 
   2   8  12      145.15      171.56     18.36 o 
   3   8  12        0.79       -0.04      2.76 o 
   4   8  12      301.45      329.34     12.84 o 
   5   8  12      123.90      132.25     10.24 o 
   6   8  12       22.89       17.88      7.93 o 
   7   8  12       45.94       41.52      9.80 o 
   8   8  12       17.82       21.66      5.84 o 
   9   8  12        2.12       11.01      5.22 o 
  -5   9  12       41.43       33.81      7.08 o 
  -4   9  12      188.82      215.10     17.97 o 
  -3   9  12       21.59       18.56      6.09 o 
  -2   9  12       76.83       79.85      8.56 o 
  -1   9  12       53.34       61.44      9.17 o 
   0   9  12       47.61       51.50      5.30 o 
   1   9  12       13.81       21.02      4.81 o 
   2   9  12        1.14        3.65      3.36 o 
   3   9  12       18.24       24.08      5.19 o 
   4   9  12      393.62      394.55     18.54 o 
   5   9  12       63.58       64.02     11.11 o 
   6   9  12        0.39       -0.03      4.41 o 
   7   9  12       25.34       25.90     10.09 o 
   8   9  12       23.65       28.37      6.26 o 
  -4  10  12       24.48       28.67      6.77 o 
  -3  10  12        4.02        3.30      9.43 o 
  -2  10  12      135.79      155.01     11.28 o 
  -1  10  12        0.97        1.38      3.20 o 
   0  10  12       18.11       16.08      3.77 o 
   1  10  12       32.27       29.48      4.55 o 
   2  10  12      122.77      146.67     10.05 o 
   3  10  12       72.48       86.71     12.73 o 
   4  10  12       11.56       11.27      6.39 o 
   5  10  12       26.07       18.23      4.93 o 
   6  10  12       11.27        2.12      4.10 o 
   7  10  12       28.46       32.80      6.44 o 
   8  10  12        2.99        2.91      4.34 o 
  -3  11  12       26.79       18.62      8.17 o 
  -2  11  12       17.45       40.15     15.68 o 
  -1  11  12       12.06       10.00      4.50 o 
   0  11  12        7.39        0.52      2.76 o 
   1  11  12       10.67        8.60      3.54 o 
   2  11  12        2.57        3.06      3.09 o 
   3  11  12        8.35        2.42      5.05 o 
   4  11  12        2.83        0.48      5.46 o 
   5  11  12        9.60       14.48      7.05 o 
   6  11  12        1.07        1.18      3.66 o 
   7  11  12       31.90       38.07      6.92 o 
   8  11  12        3.76        4.02      4.39 o 
  -2  12  12        9.58       14.64     10.12 o 
  -1  12  12       14.76       11.89      5.21 o 
   0  12  12        9.21       -0.35      3.88 o 
   1  12  12        9.44       25.60      4.78 o 
   2  12  12        2.85       -0.47      3.01 o 
   3  12  12        2.50        3.67      5.69 o 
   4  12  12        2.73        3.62      5.86 o 
   5  12  12        0.29        3.11      6.16 o 
   6  12  12       25.75       41.50     10.74 o 
   7  12  12       35.86       47.92      7.58 o 
  -1  13  12        7.98        5.17      4.80 o 
   0  13  12        0.79        4.93      9.50 o 
   1  13  12       21.72       21.98      4.69 o 
   2  13  12       24.12       21.42      7.24 o 
   3  13  12        1.45       -1.93      3.75 o 
   4  13  12        1.10       -1.20      5.79 o 
   5  13  12        0.19       -1.78      5.51 o 
   6  13  12        4.73       -7.44      4.96 o 
   1  14  12       36.69       40.03     18.60 o 
   2  14  12        9.91        9.21      4.13 o 
   3  14  12        0.97        0.09      4.12 o 
   4  14  12        7.57        0.56      4.22 o 
  -3  -6  13       10.60        7.44      5.66 o 
  -2  -6  13       70.44       97.49     10.47 o 
  -1  -6  13        2.26        0.17      4.40 o 
  -5  -5  13        1.55       -1.04      4.36 o 
  -4  -5  13        0.27       -4.37      4.36 o 
  -3  -5  13       48.70       56.92     12.56 o 
  -2  -5  13       19.30       16.01      5.65 o 
  -1  -5  13        0.11        0.82      4.13 o 
   0  -5  13        0.26        6.36      6.20 o 
   1  -5  13       34.03       43.73     10.90 o 
   2  -5  13        0.06       -2.74      6.75 o 
  -6  -4  13        7.38        9.20      5.86 o 
  -5  -4  13       41.52       43.56      7.83 o 
  -4  -4  13        0.08       -2.20      4.61 o 
  -3  -4  13        7.44       17.30      5.70 o 
  -2  -4  13       22.69        6.52      4.63 o 
  -1  -4  13        2.05        3.10      5.16 o 
   0  -4  13        4.56       -5.63      5.05 o 
   1  -4  13       28.86       36.17      9.96 o 
   2  -4  13        1.46        0.46      5.72 o 
   3  -4  13        0.06        3.25      6.57 o 
  -6  -3  13       18.07       26.04      6.58 o 
  -5  -3  13      121.45      129.80     10.92 o 
  -4  -3  13       29.05       34.32      6.92 o 
  -3  -3  13       20.84       15.62     12.23 o 
  -2  -3  13       25.85       24.30      5.63 o 
  -1  -3  13       43.36       55.85      8.02 o 
   0  -3  13       48.29       67.73      7.82 o 
   1  -3  13       56.91       54.02     11.32 o 
   2  -3  13        0.11       -0.35      5.19 o 
   3  -3  13        1.04        3.76      6.27 o 
   4  -3  13        1.32        1.98      6.46 o 
  -7  -2  13       13.11        6.11     10.49 o 
  -6  -2  13       20.73       18.33      5.81 o 
  -5  -2  13      264.41      258.99     13.87 o 
  -4  -2  13       13.98        5.64      4.20 o 
  -3  -2  13        7.11       11.26      4.57 o 
  -2  -2  13      144.00      129.65      9.70 o 
  -1  -2  13        0.31        4.25      3.77 o 
   0  -2  13      122.99      121.39     13.49 o 
   1  -2  13       45.92       43.99      9.66 o 
   2  -2  13       14.72        9.87      6.73 o 
   3  -2  13       17.73       35.23      9.36 o 
   4  -2  13        2.17        2.10      6.26 o 
   5  -2  13        0.86        1.92      4.43 o 
  -7  -1  13        2.30        8.07      5.50 o 
  -6  -1  13       71.65       79.12      9.00 o 
  -5  -1  13       37.65       30.68      6.18 o 
  -4  -1  13       15.18       12.00      4.58 o 
  -3  -1  13       32.17       18.21      8.07 o 
  -2  -1  13       19.60       23.03      5.16 o 
  -1  -1  13        2.70        4.30      3.76 o 
   0  -1  13       26.72       31.25      5.80 o 
   1  -1  13        7.86        8.14      5.90 o 
   2  -1  13        0.06       -5.71      3.80 o 
   3  -1  13       34.04       40.97     11.31 o 
   4  -1  13       24.29       28.66      5.89 o 
   5  -1  13        0.81       -0.73      4.45 o 
   6  -1  13        1.82        7.79      5.08 o 
  -7   0  13        3.14        0.58      9.06 o 
  -6   0  13       14.88        6.12      4.29 o 
  -5   0  13       41.95       42.76      6.99 o 
  -4   0  13        5.50        3.84      3.68 o 
  -3   0  13        0.79        8.13      3.85 o 
  -2   0  13        5.07       10.11      4.24 o 
  -1   0  13        6.67        7.06      3.74 o 
   0   0  13       19.81       13.85      5.27 o 
   1   0  13       83.64       89.66     11.73 o 
   2   0  13        0.19       -3.11      5.33 o 
   3   0  13        0.62       -2.27      3.78 o 
   4   0  13       16.54       33.27      6.05 o 
   5   0  13       20.55       13.33      4.90 o 
   6   0  13        8.10        8.11      4.66 o 
  -7   1  13       24.75       34.26     10.77 o 
  -6   1  13        0.08        1.36      4.04 o 
  -5   1  13       17.77       12.03      5.03 o 
  -4   1  13        1.74       -0.47      3.30 o 
  -3   1  13        0.20       -0.09      3.22 o 
  -2   1  13      350.68      353.92     14.09 o 
  -1   1  13      172.20      185.57     13.56 o 
   0   1  13        0.72       -1.33      2.79 o 
   1   1  13       66.19       69.06     10.32 o 
   2   1  13        4.30        1.38      3.17 o 
   3   1  13       61.51       47.20      6.40 o 
   4   1  13       19.79       20.66      5.01 o 
   5   1  13       43.94       33.02      6.01 o 
   6   1  13       20.23       11.86      5.10 o 
   7   1  13        4.35        4.24      5.35 o 
  -7   2  13        8.52        0.65      7.29 o 
  -6   2  13       10.74       22.06      8.85 o 
  -5   2  13        6.92        6.72      4.10 o 
  -4   2  13       81.05       82.67     13.84 o 
  -3   2  13       46.19       52.56      6.52 o 
  -2   2  13     1152.67     1176.86     29.13 o 
  -1   2  13        4.73        1.71      3.15 o 
   0   2  13       89.00       89.47      5.51 o 
   1   2  13      468.83      478.87     14.58 o 
   2   2  13        0.09        1.93      3.09 o 
   3   2  13       82.34       92.97     17.39 o 
   4   2  13       28.61       28.36      5.53 o 
   5   2  13        6.12        7.16      6.26 o 
   6   2  13       21.88       20.24      5.45 o 
   7   2  13        0.47        3.54      7.07 o 
  -7   3  13        0.08       -1.52      5.65 o 
  -6   3  13        1.22        1.57      6.25 o 
  -5   3  13       14.10       -4.06      5.35 o 
  -4   3  13        7.93        8.89      4.03 o 
  -3   3  13      534.98      563.79     16.43 o 
  -2   3  13        7.30        6.09      3.73 o 
  -1   3  13        5.91        3.39      2.55 o 
   0   3  13      302.67      322.05      9.34 o 
   1   3  13      202.54      168.48      9.22 o 
   2   3  13       14.14        1.72      3.25 o 
   3   3  13        0.03        0.19      3.00 o 
   4   3  13       76.15       72.86      7.58 o 
   5   3  13       45.44       56.08     10.87 o 
   6   3  13       22.32       32.02      6.23 o 
   7   3  13        1.06       -0.60      3.96 o 
   8   3  13        0.27        6.31      4.85 o 
  -7   4  13        5.58        7.10      7.38 o 
  -6   4  13        3.62        1.75      6.02 o 
  -5   4  13        1.37        5.90      6.27 o 
  -4   4  13       17.71       31.38      9.18 o 
  -3   4  13       36.86       20.52      7.42 o 
  -2   4  13       96.57      100.22      4.92 o 
  -1   4  13      129.66      116.64      6.20 o 
   0   4  13      592.28      598.43     12.76 o 
   1   4  13       85.51       93.54      7.54 o 
   2   4  13       31.64       26.61      4.89 o 
   3   4  13      144.57      153.41     13.24 o 
   4   4  13       16.98       15.34      6.79 o 
   5   4  13        3.99        8.07      4.22 o 
   6   4  13        7.54        9.09      4.33 o 
   7   4  13        1.66        2.53      3.87 o 
   8   4  13        4.25        3.43      5.26 o 
  -6   5  13        4.24        6.96      6.78 o 
  -5   5  13       34.20       11.99      7.58 o 
  -4   5  13        4.40        0.05      4.80 o 
  -3   5  13       48.98       33.35     12.15 o 
  -2   5  13       39.31       35.94      4.27 o 
  -1   5  13       10.32        4.81      2.62 o 
   0   5  13        5.23        1.39      2.30 o 
   1   5  13       93.90       69.13      6.26 o 
   2   5  13        0.00        0.69      3.04 o 
   3   5  13      185.40      169.15     18.32 o 
   4   5  13       17.65       22.08      4.96 o 
   5   5  13       33.56       27.96      5.34 o 
   6   5  13        1.93        3.20      3.81 o 
   7   5  13        9.48        8.98      7.01 o 
   8   5  13        1.50        1.85      4.62 o 
  -6   6  13       23.46       22.59      8.83 o 
  -5   6  13       47.67       48.74     11.02 o 
  -4   6  13       25.87       22.54      5.25 o 
  -3   6  13       44.82       43.62      7.26 o 
  -2   6  13        8.77       11.02      5.29 o 
  -1   6  13        9.50       11.96      3.27 o 
   0   6  13      240.35      231.38      7.93 o 
   1   6  13        4.22        3.74      2.35 o 
   2   6  13       10.51       17.21      6.69 o 
   3   6  13        0.18        0.64      5.52 o 
   4   6  13      258.96      268.12     24.00 o 
   5   6  13        8.60       10.10      4.30 o 
   6   6  13        8.39        8.71      4.25 o 
   7   6  13       25.17       25.09      6.29 o 
   8   6  13        6.20        5.68      8.59 o 
  -6   7  13        7.91        8.46      7.15 o 
  -5   7  13       26.77       15.05      6.48 o 
  -4   7  13        2.54       -1.45      3.49 o 
  -3   7  13       20.32       26.97      5.70 o 
  -2   7  13       37.92       34.21      6.75 o 
  -1   7  13        0.83       -3.24      2.16 o 
   0   7  13      150.68      162.30      9.16 o 
   1   7  13      140.63      122.92     14.48 o 
   2   7  13       51.53       45.79      5.79 o 
   3   7  13      100.80      109.74      8.33 o 
   4   7  13        7.74       -0.42      3.10 o 
   5   7  13        4.51        6.36      3.87 o 
   6   7  13       31.91       20.43      9.01 o 
   7   7  13       46.21       52.15      9.34 o 
   8   7  13        0.01       -4.16      6.97 o 
  -5   8  13       81.22       98.80     10.16 o 
  -4   8  13        7.67        2.34      4.09 o 
  -3   8  13        3.22        6.21      4.14 o 
  -2   8  13       35.72       29.50     10.13 o 
  -1   8  13       19.18       10.48      4.27 o 
   0   8  13       87.62       70.26      5.86 o 
   1   8  13      108.77      122.02      8.64 o 
   2   8  13        7.29       10.01      3.72 o 
   3   8  13       74.49       72.34      7.15 o 
   4   8  13       16.13       13.83      4.38 o 
   5   8  13        4.97        3.87      3.86 o 
   6   8  13       54.87       66.80      7.89 o 
   7   8  13       53.20       62.31      8.43 o 
   8   8  13        5.15        1.98      4.24 o 
  -4   9  13       27.76       35.12      6.98 o 
  -3   9  13        2.44        8.76      4.44 o 
  -2   9  13      115.82      131.19     10.23 o 
  -1   9  13        5.62        8.12      3.21 o 
   0   9  13       72.56       80.21      7.80 o 
   1   9  13      186.65      183.06     10.45 o 
   2   9  13        1.27        1.27      5.05 o 
   3   9  13       48.22       41.87      9.64 o 
   4   9  13        5.36       -0.77      3.28 o 
   5   9  13        8.59        8.60      6.89 o 
   6   9  13       87.15       98.49     10.05 o 
   7   9  13        7.90        7.81      4.52 o 
   8   9  13       34.45       42.09      7.52 o 
  -4  10  13       12.51       13.24      5.48 o 
  -3  10  13        7.75        5.31      4.58 o 
  -2  10  13       71.40       69.52      8.51 o 
  -1  10  13        1.78        1.47      3.76 o 
   0  10  13       95.33      101.47      7.42 o 
   1  10  13       46.51       40.54      5.34 o 
   2  10  13        9.84       16.28      7.56 o 
   3  10  13       10.69        2.26      5.56 o 
   5  10  13        4.67        4.91      3.81 o 
   6  10  13        0.11       -4.19      3.23 o 
   7  10  13        8.67       11.39      4.78 o 
   8  10  13        9.42        2.42      7.26 o 
  -3  11  13       53.65       56.16      8.41 o 
  -2  11  13        0.02       -4.72      3.15 o 
  -1  11  13        1.40       -0.27      3.74 o 
   0  11  13       73.24       87.24      7.30 o 
   1  11  13        1.45       -0.54      2.93 o 
   2  11  13        0.13       -4.38      4.33 o 
   3  11  13       19.67        6.09      6.66 o 
   4  11  13       51.72       40.23     10.12 o 
   5  11  13       25.11       27.41      9.24 o 
   6  11  13        0.25       -3.13      3.37 o 
   7  11  13        1.35        3.23      4.36 o 
  -2  12  13        0.97        3.57      5.66 o 
  -1  12  13        2.98        8.97      4.76 o 
   0  12  13       12.47       14.38      5.22 o 
   1  12  13        4.73        5.69      3.69 o 
   2  12  13        6.65        7.41      4.67 o 
   3  12  13        7.67        1.08      5.44 o 
   4  12  13        0.86       -6.95      4.63 o 
   5  12  13        2.07        1.91      6.09 o 
   6  12  13        1.45        0.78      6.29 o 
   7  12  13        0.06       -1.84      3.93 o 
   0  13  13        1.12        9.04      4.84 o 
   1  13  13        9.24       18.21      4.63 o 
   2  13  13        5.26        5.55      4.65 o 
   3  13  13       28.77       34.39      6.84 o 
   4  13  13       18.59       11.20      7.75 o 
   5  13  13        3.15        2.19      7.15 o 
   6  13  13        5.08       11.46      8.09 o 
  -2  -5  14        2.72        2.70      4.99 o 
  -1  -5  14        9.97        8.89     12.78 o 
  -4  -4  14        0.35        0.89      4.89 o 
  -3  -4  14       20.93       29.42      6.89 o 
  -2  -4  14        1.88        8.21      4.65 o 
  -1  -4  14       21.07       24.38      7.80 o 
   0  -4  14        0.28       -4.86      5.69 o 
   1  -4  14       13.81       17.98      8.39 o 
   2  -4  14        8.91        5.14      7.70 o 
  -5  -3  14        1.80        0.57      4.35 o 
  -4  -3  14       13.47       13.27      5.41 o 
  -3  -3  14       17.00       14.77     12.61 o 
  -2  -3  14       18.09       13.92      5.31 o 
  -1  -3  14        1.90        0.45      4.16 o 
   0  -3  14        0.22        7.79      6.69 o 
   1  -3  14        0.11        7.70      6.87 o 
   2  -3  14       23.56       12.54      7.47 o 
   3  -3  14       29.48       42.51     10.58 o 
  -6  -2  14       66.36       50.95      8.26 o 
  -5  -2  14       69.24       60.43      9.04 o 
  -4  -2  14        1.42        3.88      4.15 o 
  -3  -2  14       23.99       28.28      6.35 o 
  -2  -2  14        4.71       13.55      4.91 o 
  -1  -2  14        3.46       -0.05      4.29 o 
   0  -2  14        3.44        4.27      6.29 o 
   1  -2  14        1.25        3.37      5.99 o 
   2  -2  14       38.38       36.82      9.84 o 
   3  -2  14       13.12       13.86      7.58 o 
   4  -2  14        4.70        8.69      7.31 o 
  -6  -1  14       57.12       67.06     14.95 o 
  -5  -1  14        3.02       12.67      4.80 o 
  -4  -1  14       10.62        8.14      4.53 o 
  -3  -1  14       61.15       76.87      8.59 o 
  -2  -1  14        0.55       -1.63      3.44 o 
  -1  -1  14        8.38        7.71      9.67 o 
   0  -1  14       78.72       75.99     11.97 o 
   1  -1  14        0.35        3.34      5.44 o 
   2  -1  14       15.35       36.20      8.92 o 
   3  -1  14       29.22       31.15      9.04 o 
   4  -1  14       24.33       25.26     12.09 o 
   5  -1  14        0.05       -1.16      7.70 o 
  -6   0  14        0.59        3.98      4.44 o 
  -5   0  14        1.50       -4.31      3.61 o 
  -4   0  14       21.98       19.98     12.26 o 
  -3   0  14       40.12       38.89      6.47 o 
  -2   0  14        9.90       19.34      4.96 o 
  -1   0  14       15.49        9.49      4.23 o 
   0   0  14       40.09       63.56     11.32 o 
   1   0  14       20.72       15.29      7.01 o 
   2   0  14        0.12       -2.35      4.68 o 
   3   0  14       88.22       76.76      8.00 o 
   4   0  14       77.60       81.50     14.89 o 
   5   0  14        0.05       -3.07      3.68 o 
   6   0  14        0.83        4.80      4.40 o 
  -6   1  14        5.48        9.38      5.17 o 
  -5   1  14        3.67        0.80      4.45 o 
  -4   1  14       40.54       46.83      6.89 o 
  -3   1  14       33.80       32.31     11.11 o 
  -2   1  14        2.74        6.20      4.25 o 
  -1   1  14       38.44       54.69      6.57 o 
   0   1  14        0.19        2.21      3.78 o 
   1   1  14       11.95       14.75      6.27 o 
   2   1  14       38.49       53.80     13.37 o 
   3   1  14        0.42        5.95      3.66 o 
   4   1  14        0.55       -2.43      3.46 o 
   5   1  14        9.09       12.12      4.87 o 
   6   1  14        1.54        3.86      4.40 o 
  -6   2  14       32.01       41.66     11.44 o 
  -5   2  14       34.38       43.46     11.16 o 
  -4   2  14       48.91       55.70      8.93 o 
  -3   2  14        4.53        1.50      3.33 o 
  -2   2  14       34.85       15.68      4.51 o 
  -1   2  14       30.87       34.92      5.61 o 
   0   2  14       90.26       89.74      7.47 o 
   1   2  14       75.74       74.04     24.26 o 
   2   2  14        0.71        2.98      3.40 o 
   3   2  14        3.45        1.07      3.53 o 
   4   2  14        4.56        4.73      3.76 o 
   5   2  14       27.18       11.43      7.90 o 
   6   2  14        0.18       -0.63      3.72 o 
   7   2  14        1.03        7.40      6.52 o 
  -6   3  14       55.18       63.01     13.12 o 
  -5   3  14       16.18       29.46      9.27 o 
  -4   3  14        1.63        1.36      5.74 o 
  -3   3  14       55.59       55.68      6.73 o 
  -2   3  14       44.06       68.13     10.44 o 
  -1   3  14      123.50      110.57      8.09 o 
   0   3  14      360.66      382.83     10.60 o 
   1   3  14       15.07       20.70      4.69 o 
   2   3  14        6.30        3.51      3.49 o 
   3   3  14      112.82      108.35      8.75 o 
   4   3  14       28.47       34.43      7.18 o 
   5   3  14        0.11        5.66      4.03 o 
   6   3  14       21.84       24.34      6.09 o 
   7   3  14        0.64        1.81      4.41 o 
  -6   4  14       28.82       20.86      9.50 o 
  -5   4  14       16.72       18.54      8.18 o 
  -4   4  14        0.23       -1.43      5.21 o 
  -3   4  14       94.86      124.79     13.97 o 
  -2   4  14      115.88      109.34     13.39 o 
  -1   4  14       39.88       33.41      4.96 o 
   0   4  14       40.08       44.84      4.61 o 
   1   4  14      125.60      123.65      8.44 o 
   2   4  14      123.60      136.96      9.00 o 
   3   4  14      316.31      334.93     20.50 o 
   4   4  14       23.33       27.28      5.52 o 
   5   4  14       29.96       37.87      6.79 o 
   6   4  14       57.61       49.11      7.53 o 
   7   4  14       13.50       18.13      5.39 o 
  -6   5  14       15.80       11.83      8.25 o 
  -5   5  14        0.25       -1.29      5.88 o 
  -4   5  14       43.62       67.80     12.33 o 
  -3   5  14      315.69      342.50     21.05 o 
  -2   5  14        2.58        0.98      2.47 o 
  -1   5  14        0.71       -1.56      2.65 o 
   0   5  14       38.80       47.40      4.67 o 
   1   5  14       13.91       11.04      4.98 o 
   2   5  14      166.60      165.08      9.60 o 
   3   5  14        5.90        6.93      3.96 o 
   4   5  14        4.26        5.32      5.22 o 
   5   5  14       74.20       59.70      7.61 o 
   6   5  14       36.14       47.50      7.23 o 
   7   5  14        0.06        2.28      3.99 o 
  -5   6  14        0.51        6.62      6.11 o 
  -4   6  14      104.68      118.57     14.59 o 
  -3   6  14       55.46       49.92     12.91 o 
  -2   6  14        5.84        5.70      2.99 o 
  -1   6  14       42.46       53.21      6.03 o 
   0   6  14       35.89       38.42      5.88 o 
   1   6  14       15.59       20.76      4.35 o 
   2   6  14       35.09       35.73      6.80 o 
   3   6  14       83.86       84.25     12.00 o 
   4   6  14       94.24      112.14      9.14 o 
   5   6  14       21.12       23.70      5.52 o 
   6   6  14        7.30        4.32      4.14 o 
   7   6  14        0.29        7.41      6.51 o 
   8   6  14        4.53        9.01      5.16 o 
  -5   7  14        1.72        4.56      6.59 o 
  -4   7  14       63.01       76.46      8.65 o 
  -3   7  14       50.18       49.16     20.74 o 
  -2   7  14       82.85       78.74      6.10 o 
  -1   7  14      133.45      160.00      7.83 o 
   0   7  14       43.36       41.66      9.68 o 
   1   7  14      139.10      150.45      8.75 o 
   2   7  14       24.22       18.62      4.54 o 
   3   7  14      123.88      129.06      9.04 o 
   4   7  14        5.31        2.49      3.87 o 
   5   7  14        2.57        3.62      3.88 o 
   6   7  14        4.76        2.22      4.00 o 
   7   7  14       20.77       20.95      6.10 o 
   8   7  14        0.76        1.89      4.15 o 
  -5   8  14        3.43       -4.02      3.91 o 
  -4   8  14        8.15        8.73      4.57 o 
  -3   8  14        4.10        4.26      3.93 o 
  -2   8  14       96.90       78.81      8.18 o 
  -1   8  14       19.43       14.42      3.66 o 
   0   8  14       36.15       29.07      4.44 o 
   1   8  14      291.67      275.85     18.12 o 
   2   8  14       40.34       44.05      8.92 o 
   3   8  14        6.00        7.06      3.82 o 
   4   8  14       23.15       27.16      5.75 o 
   5   8  14        4.05       -2.84      3.40 o 
   6   8  14       19.52       21.08      5.68 o 
   7   8  14        6.62        6.01      5.68 o 
   8   8  14       21.07       29.12      6.78 o 
  -4   9  14        0.74       -2.89      3.74 o 
  -3   9  14       32.36       35.68     12.80 o 
  -2   9  14        1.70        6.60      4.39 o 
  -1   9  14        7.28        9.79      3.81 o 
   0   9  14      120.17      125.00      7.76 o 
   1   9  14        0.64       -1.14      3.39 o 
   2   9  14       27.69       19.02      7.54 o 
   3   9  14      248.03      262.80     18.97 o 
   4   9  14       53.10       43.25      6.66 o 
   5   9  14        9.68       10.20      4.67 o 
   6   9  14        7.01        0.74      4.75 o 
   7   9  14        4.98        6.56      4.30 o 
  -3  10  14        5.65        4.54      5.03 o 
  -2  10  14        2.01       -0.27      5.46 o 
  -1  10  14       21.62       32.54      6.86 o 
   0  10  14       66.44       69.99      6.98 o 
   1  10  14        2.96        0.26      2.98 o 
   2  10  14       41.98       53.81     11.16 o 
   3  10  14       86.36       93.74     13.79 o 
   4  10  14       23.21        7.63      6.20 o 
   5  10  14        0.02       -2.69      3.60 o 
   6  10  14       29.54       40.26      9.15 o 
   7  10  14       21.60       22.12      6.11 o 
  -2  11  14        5.70        8.99      5.01 o 
  -1  11  14        9.37        8.14      4.66 o 
   0  11  14        4.34        6.15      3.43 o 
   1  11  14        5.55       12.36      3.95 o 
   2  11  14       57.58       39.38     10.49 o 
   3  11  14        8.10        4.73      6.50 o 
   4  11  14        1.17       -1.13      5.35 o 
   5  11  14       44.39       80.05     13.88 o 
   6  11  14       12.78        3.29      5.38 o 
   7  11  14        1.40       -3.22      4.63 o 
  -1  12  14       16.60       18.65      5.78 o 
   0  12  14        6.71        7.49      3.91 o 
   1  12  14        0.07        1.20      3.40 o 
   2  12  14       16.06       14.25      5.17 o 
   3  12  14        4.74       -1.31      5.60 o 
   4  12  14       16.13       13.88      7.93 o 
   5  12  14        7.62        3.09      6.78 o 
   6  12  14        5.07       16.23      8.32 o 
   1  13  14        3.29        2.03      4.42 o 
   2  13  14        4.74       -3.90      4.08 o 
   3  13  14        3.48        0.44      4.29 o 
   4  13  14        9.04       13.42      8.48 o 
   5  13  14       22.82       44.01     12.24 o 
  -4  -3  15       14.26       26.03      6.97 o 
  -3  -3  15        4.00        3.95      4.52 o 
  -2  -3  15       10.79        6.78      4.86 o 
  -1  -3  15       47.74       58.37     12.77 o 
   0  -3  15        4.96       10.31      7.52 o 
   1  -3  15       18.12       13.14      8.58 o 
  -4  -2  15        3.94        3.97      4.68 o 
  -3  -2  15        8.77       13.93      5.61 o 
  -2  -2  15        0.27        5.58      4.40 o 
  -1  -2  15       40.57       46.26     11.90 o 
   0  -2  15        8.74       -0.16      5.56 o 
   1  -2  15       15.01       11.99      7.15 o 
   2  -2  15        3.28        4.84      7.17 o 
   3  -2  15       19.68       -3.14      6.27 o 
  -5  -1  15       17.97       27.09      6.45 o 
  -4  -1  15       38.61       30.30     12.05 o 
  -3  -1  15        1.88        4.31      4.17 o 
  -2  -1  15       53.64       43.72      7.17 o 
  -1  -1  15       17.87       16.51      5.24 o 
   0  -1  15        6.22        2.81      6.22 o 
   1  -1  15        2.47       -7.17      5.12 o 
   2  -1  15       70.43       68.86     12.38 o 
   3  -1  15       86.87       73.31     12.96 o 
   4  -1  15        0.21        4.38      6.96 o 
  -5   0  15        1.96        6.44      4.60 o 
  -4   0  15        0.04        4.39      4.05 o 
  -3   0  15        9.42        3.18      4.30 o 
  -2   0  15       11.66       11.85      4.66 o 
  -1   0  15        6.29       10.60      8.10 o 
   0   0  15        0.49       -2.70      4.73 o 
   1   0  15       42.49       30.11      8.65 o 
   2   0  15      105.20       94.04     13.33 o 
   3   0  15       31.30       16.16      7.45 o 
   4   0  15        9.90        3.80      6.85 o 
   5   0  15        7.89        4.55      4.71 o 
  -6   1  15        0.51       -4.43      6.27 o 
  -5   1  15        0.44       -3.97      3.39 o 
  -4   1  15       11.03        7.45      4.70 o 
  -3   1  15        6.98        6.19      4.20 o 
  -2   1  15        7.19       12.59      4.48 o 
  -1   1  15       15.30       23.62      7.17 o 
   0   1  15        9.97        8.99      5.92 o 
   1   1  15        0.85        8.41      5.86 o 
   2   1  15       16.08       23.63      8.14 o 
   3   1  15        0.51        5.08      4.36 o 
   4   1  15        2.92        6.95      4.60 o 
   5   1  15        2.19       -0.87      4.07 o 
  -6   2  15        0.48        4.75      7.26 o 
  -5   2  15        0.02        1.18      6.34 o 
  -4   2  15       18.31       17.64      5.08 o 
  -3   2  15       30.47       41.77      6.75 o 
  -2   2  15       93.94      105.56      8.57 o 
  -1   2  15       12.44       15.29      4.72 o 
   0   2  15       62.09       54.59      9.84 o 
   1   2  15       14.33       17.82      6.92 o 
   2   2  15        3.24        0.87      3.37 o 
   3   2  15        4.99        5.27      3.66 o 
   4   2  15        7.99       19.09      5.30 o 
   5   2  15        1.90        6.16      5.39 o 
   6   2  15        0.00        2.74      4.16 o 
  -6   3  15        0.38        0.71      7.26 o 
  -5   3  15        3.15        5.33      6.78 o 
  -4   3  15      188.46      215.81     18.60 o 
  -3   3  15        2.67        3.31      3.98 o 
  -2   3  15       16.43       16.21      6.79 o 
  -1   3  15       61.09       65.01      7.16 o 
   0   3  15       35.22       34.70      8.02 o 
   1   3  15       25.46       26.79      7.56 o 
   2   3  15       10.73       14.83      6.37 o 
   3   3  15        0.46        2.53      3.39 o 
   4   3  15        3.14        1.42      7.53 o 
   5   3  15       24.63       22.98      5.74 o 
   6   3  15       21.26       28.51      6.53 o 
  -5   4  15       23.02       12.68      7.98 o 
  -4   4  15       52.97       46.69     11.18 o 
  -3   4  15        1.13       -1.41      5.51 o 
  -2   4  15        8.16       12.25      4.32 o 
  -1   4  15       16.45       12.60      9.51 o 
   0   4  15        7.93        3.60      3.38 o 
   1   4  15        2.46       -0.65      3.25 o 
   2   4  15       11.40        5.97      4.93 o 
   3   4  15        7.47        6.70      4.13 o 
   4   4  15        7.55       12.14      4.73 o 
   5   4  15       76.60       76.09      8.73 o 
   6   4  15        8.24       10.01      4.74 o 
   7   4  15       17.41       10.21      5.36 o 
  -5   5  15        6.29       10.63      7.33 o 
  -4   5  15       26.59       23.98      9.04 o 
  -3   5  15        1.90        4.33      5.69 o 
  -2   5  15       20.20       25.27      7.77 o 
  -1   5  15       93.28       99.20      6.25 o 
   0   5  15       42.16       32.57      4.36 o 
   1   5  15        8.48       14.32      7.48 o 
   2   5  15       26.97       23.41      5.20 o 
   3   5  15        2.63        7.61      4.28 o 
   4   5  15       97.66       94.80      9.01 o 
   5   5  15       20.69       24.21      5.91 o 
   6   5  15        0.44       -0.23      4.03 o 
   7   5  15        0.04        4.29      4.40 o 
  -5   6  15        4.80       10.21      7.54 o 
  -4   6  15        2.59       -2.31      5.60 o 
  -3   6  15        0.60       -0.58      5.79 o 
  -2   6  15       83.05       66.18      5.71 o 
  -1   6  15       44.93       43.11      4.91 o 
   0   6  15      117.85      129.78      6.97 o 
   1   6  15       14.47       18.96      4.92 o 
   2   6  15        1.51        1.16      3.29 o 
   3   6  15       53.35       40.45      6.42 o 
   4   6  15       68.62       76.71     15.39 o 
   5   6  15       25.21       32.18      6.51 o 
   6   6  15        8.74        8.38      4.78 o 
   7   6  15       11.64        9.84      4.96 o 
  -4   7  15        3.83        2.65      5.88 o 
  -3   7  15        0.46       -0.89      5.83 o 
  -2   7  15       10.10        8.32      4.15 o 
  -1   7  15      166.59      167.47      8.27 o 
   0   7  15        0.15        1.62      3.30 o 
   1   7  15      136.92      144.14     14.20 o 
   2   7  15       24.24       32.13      5.67 o 
   3   7  15        6.76        3.23      3.90 o 
   4   7  15       23.66       24.60      5.55 o 
   5   7  15       29.01       21.52      5.71 o 
   6   7  15        0.38       -2.13      3.76 o 
   7   7  15       18.20       16.98      5.58 o 
  -4   8  15       26.59       31.54      6.67 o 
  -3   8  15       23.48        8.74      6.70 o 
  -2   8  15       16.95       23.65      5.60 o 
  -1   8  15       19.67       15.87      3.91 o 
   0   8  15        1.17        2.32      3.33 o 
   1   8  15      187.68      189.51     16.39 o 
   2   8  15       60.39       63.68     11.46 o 
   3   8  15      148.97      157.52     10.31 o 
   4   8  15       80.00       91.33     14.74 o 
   5   8  15        1.91        3.29      4.05 o 
   6   8  15       10.04        7.51      6.40 o 
   7   8  15        0.07       -0.70      4.05 o 
  -3   9  15       39.72       29.82      6.50 o 
  -2   9  15        2.87       11.75      5.06 o 
  -1   9  15       31.84       31.98      4.94 o 
   0   9  15        9.58       10.83      3.69 o 
   1   9  15        1.31        1.82      5.35 o 
   2   9  15       22.96       34.79      9.64 o 
   3   9  15       27.79       19.25      7.98 o 
   4   9  15       10.62        5.91      7.45 o 
   5   9  15       26.83       26.78      6.46 o 
   6   9  15        0.98        0.65      3.81 o 
   7   9  15        4.61       -0.11      4.24 o 
  -2  10  15        1.51       -0.93      3.90 o 
  -1  10  15       12.88       19.68      7.89 o 
   0  10  15        2.97        3.88      3.30 o 
   1  10  15       22.74       37.05      6.88 o 
   2  10  15       12.04       12.26      7.15 o 
   3  10  15        2.73        9.06      6.94 o 
   4  10  15        0.21       -1.84      5.67 o 
   5  10  15       14.34        7.86      4.36 o 
   6  10  15        1.62       -0.77      4.05 o 
  -1  11  15        1.10       -2.45      3.68 o 
   0  11  15        0.09       -2.44      3.08 o 
   1  11  15        0.27        1.96      4.60 o 
   2  11  15       13.30       19.27      8.48 o 
   3  11  15        6.30       -0.60      5.51 o 
   4  11  15       39.49       50.44     11.92 o 
   5  11  15        3.07       25.20      9.45 o 
   6  11  15       14.34       12.17      7.79 o 
   0  12  15        3.49        3.86      3.65 o 
   1  12  15        1.05        5.96      5.15 o 
   2  12  15        7.13        7.20      5.04 o 
   3  12  15        0.22        3.04      6.57 o 
   4  12  15       24.92       12.70      8.28 o 
   5  12  15        0.37       -7.47      4.98 o 
  -3  -2  16        0.03       -2.44      4.15 o 
  -2  -2  16        3.91        7.62      6.80 o 
  -1  -2  16        0.09       11.32      7.05 o 
   0  -2  16        0.02       -7.01      5.37 o 
   1  -2  16       14.77       15.40      8.90 o 
  -4  -1  16       13.01       23.72      6.87 o 
  -3  -1  16        1.35        0.90      4.11 o 
  -2  -1  16       40.45       36.92      7.05 o 
  -1  -1  16        4.97       11.73      7.77 o 
   0  -1  16        8.01        1.54      5.63 o 
   1  -1  16       14.46       11.80      7.93 o 
   2  -1  16        6.60        4.45      6.64 o 
  -4   0  16        3.55       -0.09      4.26 o 
  -3   0  16       17.12        9.23      7.04 o 
  -2   0  16        0.02        2.86      4.07 o 
  -1   0  16       24.24       32.35      9.41 o 
   0   0  16        8.13       13.00      7.03 o 
   1   0  16       17.87        8.00      6.71 o 
   2   0  16       11.47        7.49      6.75 o 
   3   0  16       28.28       19.02      8.53 o 
  -5   1  16       16.65       32.91      6.96 o 
  -4   1  16        1.12        3.40      5.49 o 
  -3   1  16        0.50        1.35      4.28 o 
  -2   1  16       81.60       83.34      8.77 o 
  -1   1  16       69.10       61.28     11.04 o 
   0   1  16        0.12        7.79      6.62 o 
   1   1  16        2.92        7.88      6.55 o 
   2   1  16        4.25        4.54      5.83 o 
   3   1  16       45.88       49.84     10.70 o 
   4   1  16        7.76        1.57      6.34 o 
  -5   2  16       11.87       23.42      9.61 o 
  -4   2  16        0.06       -3.21      4.40 o 
  -3   2  16       28.84       30.46      6.30 o 
  -2   2  16       29.04       20.65      5.28 o 
  -1   2  16       32.99       31.26      9.57 o 
   0   2  16        1.34        4.52      5.44 o 
   1   2  16        3.39        9.08      6.46 o 
   2   2  16        0.76        3.39      5.97 o 
   3   2  16        0.00        8.25      4.39 o 
   4   2  16        2.59       -0.17      4.13 o 
   5   2  16        0.90       -0.93      3.93 o 
  -5   3  16       21.51       15.26      8.30 o 
  -4   3  16       12.80       22.71      8.83 o 
  -3   3  16        0.97        3.16      3.98 o 
  -2   3  16       97.37       96.77      8.65 o 
  -1   3  16       22.02       25.69     10.57 o 
   0   3  16        0.11        0.97      4.86 o 
   1   3  16       44.45       61.44     10.81 o 
   2   3  16      101.70       96.55      8.73 o 
   3   3  16        0.39        7.79      4.42 o 
   4   3  16        0.94        1.87      4.20 o 
   5   3  16        5.92        2.49      4.03 o 
  -5   4  16       20.24       17.71      8.83 o 
  -4   4  16       13.18       14.55      7.63 o 
  -3   4  16       42.24       58.54     11.78 o 
  -2   4  16       68.59       72.07      7.71 o 
  -1   4  16        0.09        6.72      5.54 o 
   0   4  16        0.42       -2.35      4.40 o 
   1   4  16      111.48      102.35     11.40 o 
   2   4  16       34.11       36.41      7.30 o 
   3   4  16       13.92       15.88      7.02 o 
   4   4  16        1.71        4.99      4.10 o 
   5   4  16        1.44        1.89      4.07 o 
   6   4  16        1.62        6.31      5.13 o 
  -4   5  16        1.69       -3.50      5.81 o 
  -3   5  16       14.31       18.79      8.16 o 
  -2   5  16        2.00       -2.12      5.67 o 
  -1   5  16       58.37       73.68      7.50 o 
   0   5  16       46.47       52.66      6.62 o 
   1   5  16       18.96       18.71      4.89 o 
   2   5  16       16.30       13.25      4.55 o 
   3   5  16       16.77       14.04      5.03 o 
   4   5  16       19.15       18.77      5.52 o 
   5   5  16       20.99       27.38      6.17 o 
   6   5  16        8.65       12.14      5.53 o 
  -4   6  16       26.00       12.45      7.58 o 
  -3   6  16        1.65        0.58      5.86 o 
  -2   6  16        7.37       11.30      6.80 o 
  -1   6  16        0.72        1.34      2.90 o 
   0   6  16      203.07      235.32     16.39 o 
   1   6  16       26.16       41.35     10.03 o 
   2   6  16        1.77        2.55      3.74 o 
   3   6  16        1.77        4.50      4.09 o 
   4   6  16        4.40        3.52      4.37 o 
   5   6  16        4.22        6.66      4.69 o 
   6   6  16        0.27       -1.53      4.13 o 
  -4   7  16       22.00       14.04      8.53 o 
  -3   7  16        1.88       -0.97      5.51 o 
  -2   7  16        8.68       12.95      3.65 o 
  -1   7  16       97.48      108.37      7.23 o 
   0   7  16       34.40       23.12      7.86 o 
   1   7  16       57.61       47.77     10.37 o 
   2   7  16        3.64        3.86      3.97 o 
   3   7  16       10.41        6.12      4.82 o 
   4   7  16        4.51       -3.75      3.45 o 
   5   7  16        0.56        5.00      4.79 o 
   6   7  16        6.72       -0.05      4.51 o 
  -3   8  16        1.02       -0.80      5.06 o 
  -2   8  16        3.24       -0.96      5.15 o 
  -1   8  16        8.70        0.99      2.85 o 
   0   8  16       69.52       59.92     10.97 o 
   1   8  16       20.37        7.29      6.04 o 
   2   8  16        0.20        2.26      5.51 o 
   3   8  16       10.55       10.80      4.78 o 
   4   8  16       85.57      100.32     17.87 o 
   5   8  16       58.77       58.68      8.14 o 
   6   8  16       14.01        7.10      6.54 o 
  -2   9  16       24.47       29.52     11.63 o 
  -1   9  16       15.52       16.12      4.13 o 
   0   9  16       18.11       24.28      5.65 o 
   1   9  16       11.77       13.60      7.19 o 
   2   9  16        7.21        7.31      6.55 o 
   3   9  16       11.94       -0.62      5.95 o 
   4   9  16       13.83       12.75      5.16 o 
   5   9  16        3.43        2.27      4.36 o 
   6   9  16        0.61        0.36      4.11 o 
  -2  10  16       24.69       20.02      5.98 o 
  -1  10  16        6.07       -1.67      3.30 o 
   0  10  16        2.71        1.73      3.93 o 
   1  10  16       34.15       31.95      9.36 o 
   2  10  16        2.04       -1.68      5.90 o 
   3  10  16       12.79       17.18      8.28 o 
   4  10  16        1.08        3.09      6.57 o 
   5  10  16       36.25       29.37      6.48 o 
   0  11  16        0.31       -5.10      3.40 o 
   1  11  16       13.95       13.32      7.38 o 
   2  11  16        8.15        5.26      6.52 o 
   3  11  16        1.09       -7.40      5.33 o 
   4  11  16        2.64       -7.37      4.91 o 
   5  11  16        3.20        6.46      7.26 o 
   2  12  16        1.97        0.79      4.58 o 
   3  12  16        0.11        1.64      6.69 o 
  -2   0  17       11.60        8.40      5.48 o 
  -1   0  17        0.31       -4.24      5.42 o 
   0   0  17        9.97        5.30      6.78 o 
   1   0  17        1.01        3.04      6.22 o 
   2   0  17       31.83       23.15      8.90 o 
  -3   1  17       15.87       11.18      5.17 o 
  -2   1  17       23.61       32.74      9.20 o 
  -1   1  17        1.20        0.60      5.19 o 
   0   1  17       16.63       17.91      7.79 o 
   1   1  17       18.84       20.93      8.25 o 
   2   1  17        9.19       10.44      7.54 o 
   3   1  17        0.10       -2.90      5.49 o 
  -3   2  17       77.90       87.02      9.59 o 
  -2   2  17        7.09        4.22      4.29 o 
  -1   2  17       22.37       26.42      8.00 o 
   0   2  17       86.86       91.50     13.37 o 
   1   2  17       31.40       38.25     10.10 o 
   2   2  17        0.98       -4.24      4.91 o 
   3   2  17        2.19       -3.92      5.14 o 
   4   2  17        0.10       -2.10      5.10 o 
  -4   3  17       26.11       13.51      8.21 o 
  -3   3  17       30.96       29.99      6.55 o 
  -2   3  17        1.21        1.60      7.76 o 
  -1   3  17       16.58       17.71      7.49 o 
   0   3  17       42.16       47.05     10.14 o 
   1   3  17        0.57       -1.64      5.35 o 
   2   3  17        0.95       -4.38      5.53 o 
   3   3  17        7.39       17.31      7.54 o 
   4   3  17        4.65        5.94      4.65 o 
  -4   4  17       14.03       14.89      8.44 o 
  -3   4  17        1.03        2.21      6.66 o 
  -2   4  17        2.77        2.04      4.12 o 
  -1   4  17        0.58       -1.18      5.49 o 
   0   4  17       29.60       31.33      8.81 o 
   1   4  17        6.23       -1.75      5.10 o 
   2   4  17        0.21       -2.43      3.77 o 
   3   4  17       24.86       26.59      6.02 o 
   4   4  17       12.84       12.53      6.55 o 
   5   4  17        1.34        1.07      4.11 o 
  -3   5  17       18.64        9.61      7.70 o 
  -2   5  17       27.30       29.65      8.88 o 
   0   5  17       24.50       19.94      7.12 o 
   1   5  17        8.36        7.86      6.10 o 
   2   5  17        0.31       -2.11      5.82 o 
   3   5  17        3.61        0.97      4.00 o 
   4   5  17        5.67        4.46     10.61 o 
   5   5  17        1.94       -0.83      4.24 o 
  -3   6  17       67.59       61.07     12.31 o 
  -2   6  17       55.86       53.03     10.90 o 
   0   6  17        1.78        4.03      5.65 o 
   1   6  17       52.49       52.98     14.13 o 
   2   6  17        1.25       -1.15      3.69 o 
   3   6  17       24.48       31.67      6.22 o 
   4   6  17        0.03       -3.94      3.53 o 
   5   6  17        0.06        0.42      4.48 o 
  -3   7  17       10.80       10.67      7.19 o 
  -2   7  17        0.03       -2.19      4.91 o 
  -1   7  17       66.02       64.43      6.19 o 
   0   7  17       17.14       13.72      7.15 o 
   1   7  17        5.46        9.04      6.50 o 
   2   7  17       20.52       15.59      5.08 o 
   3   7  17        4.70        1.05      3.96 o 
   4   7  17        0.24       -3.49      3.61 o 
   5   7  17       59.26       87.30      9.86 o 
  -2   8  17        1.88       -1.75      5.46 o 
  -1   8  17        9.31        2.67      3.19 o 
   0   8  17        9.33       12.43      4.68 o 
   1   8  17        0.89        6.48      6.75 o 
   2   8  17        2.52        0.83      5.97 o 
   3   8  17       14.40       10.76      4.80 o 
   4   8  17        2.71       -1.05      4.07 o 
   5   8  17        6.79        4.79      4.42 o 
  -1   9  17        0.56        1.59      3.24 o 
   0   9  17       14.83       10.39      4.73 o 
   1   9  17        3.84       -5.12      4.98 o 
   2   9  17        5.09       13.42      7.54 o 
   3   9  17        0.01       -5.26      5.60 o 
   4   9  17        4.75       -1.08      4.63 o 
   5   9  17       10.18        5.95      5.12 o 
   0  10  17       22.47       20.81      6.28 o 
   1  10  17       11.68       16.71      8.09 o 
   2  10  17        4.88       21.58      9.01 o 
   3  10  17       10.98       23.86      9.66 o 
   4  10  17       11.25       23.12     10.01 o 
   2  11  17        0.41        0.90      6.32 o 
   3  11  17       22.87       34.28     10.31 o 
  -1   2  18       16.71       19.09      8.48 o 
   0   2  18        0.11        0.18      5.76 o 
   1   2  18        0.03        3.07      6.59 o 
  -2   3  18        8.20        0.12      6.18 o 
  -1   3  18       12.74       28.10      9.08 o 
   0   3  18        0.94        3.64      6.20 o 
   1   3  18        3.66        3.23      6.41 o 
   2   3  18       10.38       16.16      7.54 o 
  -2   4  18        1.97        2.03      7.08 o 
  -1   4  18        4.08        4.13      5.97 o 
   0   4  18        9.39       13.88      6.99 o 
   1   4  18        0.74       -0.37      5.56 o 
   2   4  18        0.48       -0.53      5.49 o 
   3   4  18        0.00       -1.01      5.63 o 
  -2   5  18       15.82       13.35      8.16 o 
   0   5  18       10.10        9.18      6.27 o 
   1   5  18        0.39       -0.99      5.46 o 
   2   5  18        2.65       -0.05      5.33 o 
   3   5  18        0.38        2.50      4.51 o 
  -2   6  18        0.02       -6.78      5.00 o 
   1   6  18        0.04       -1.81      3.96 o 
   2   6  18       16.02       23.62     10.56 o 
   3   6  18        0.09        9.32      4.92 o 
   4   6  18       11.20        3.66      4.75 o 
   0   7  18       10.98       14.22      7.31 o 
   1   7  18        8.92        7.22      7.03 o 
   2   7  18       26.85       13.80      5.30 o 
   3   7  18       16.12       16.33      5.65 o 
   4   7  18        0.58       -0.75      4.26 o 
   0   8  18        3.43        4.56      4.97 o 
   1   8  18        1.30       -4.56      5.39 o 
   2   8  18       38.85       54.80     12.13 o 
   3   8  18       16.98       31.51      6.67 o 
   4   8  18        2.23       -0.61      4.58 o 
   0   9  18        1.50        2.44      4.37 o 
   1   9  18        9.43        8.92      6.89 o 
   2   9  18       51.49       62.32     13.26 o 
   3   9  18        0.56       -4.89      6.46 o 
                                                 
